# Supplementary material for: Molecular basis of ubiquitin-specific protease 8 autoinhibition by the WW-like domain
Source: Commun Biol. 2021 Nov 8;4:1272. doi: 10.1038/s42003-021-02802-x (PMC8576004; doi:10.1038/s42003-021-02802-x)
Supplement: Supplementary file 4 — Supplementary Data 1 [file 42003_2021_2802_MOESM4_ESM.xlsx]

## Sheet: Description
Description of Supplementary Data 1 Supplementary Data 1 contains the source data underlying the graphs presented in the article, including Figures 1e, 2d, 2e, 3f, 3g, 3i, 4b, 4c, 4g, 4h, 4i, 5b, 5d, 5e, 5g, and Supplementary Figures 3b, 4d, 5a.

## Sheet: Fig. 1e
	FLAG-USP8
	WT	Δ645-684
#1	1.87464	0.929089
#2	1.31417	1.07326
#3	1.39377	0.810348

## Sheet: Fig. 2d
	USP8 (aa 645-684)
Time (*100 ps)	WT	W655S
1	1.409	1.5445
2	1.057	1.8087
3	1.0826	1.2786
4	1.4827	1.0899
5	1.5445	1.2502
6	1.5505	1.6656
7	1.5287	1.761
8	1.6807	1.6416
9	1.6745	1.8025
10	1.8087	1.6068
11	1.7511	1.9175
12	1.2178	1.63
13	1.4531	1.654
14	1.146	1.5505
15	1.2786	1.1935
16	1.5412	1.054
17	1.2925	1.4786
18	1.2063	1.7997
19	1.2473	2.0726
20	1.0899	1.853
21	1.2823	1.6742
22	1.3286	1.4245
23	1.3695	1.3705
24	1.4059	1.3719
25	1.2502	1.7402
26	1.2504	1.7489
27	1.3528	2.2228
28	1.8126	1.8394
29	1.5152	2.0225
30	1.6656	1.9248
31	1.4471	2.3794
32	1.8935	1.9169
33	1.8434	1.8074
34	1.9725	2.0441
35	1.761	2.0754
36	1.8285	1.7414
37	1.5892	2.0627
38	1.6056	2.2138
39	1.2779	1.6679
40	1.6416	1.453
41	1.7087	1.8817
42	1.514	2.2727
43	1.5901	1.6521
44	1.5811	1.755
45	1.8025	1.8658
46	1.2818	1.9213
47	1.5039	1.8224
48	1.8363	1.7176
49	1.7718	1.8932
50	1.6068	1.9622
51	1.725	2.0686
52	1.6961	1.5245
53	1.3943	1.6404
54	2.0272	1.7083
55	1.9175	1.6791
56	1.8941	1.6257
57	1.4308	1.5258
58	1.914	1.3962
59	1.5372	1.6106
60	1.63	1.6305
61	1.6343	1.7495
62	1.7921	1.9232
63	1.5842	1.794
64	1.6164	1.6704
65	1.654	1.735
66	1.5951	1.6897
67	1.9743	1.6558
68	1.3467	2.057
69	1.4014	2.2591
70	1.5505	2.0212
71	1.6939	2.182
72	1.5648	2.083
73	1.3924	2.2469
74	1.3775	1.4339
75	1.1935	1.7309
76	1.1931	1.7555
77	1.209	1.3996
78	1.4356	2.1883
79	1.3617	1.4754
80	1.054	1.9956
81	1.2113	1.6282
82	1.2897	1.6785
83	1.2534	2.0729
84	1.1293	1.6674
85	1.4786	1.6122
86	1.6119	1.7027
87	1.5638	1.5308
88	1.5256	2.037
89	1.4942	1.6075
90	1.7997	1.8647
91	1.733	1.89
92	1.5277	1.5418
93	1.2358	1.6841
94	1.6367	1.4353
95	2.0726	1.6085
96	1.7864	1.7592
97	1.7842	1.6631
98	1.3174	1.6846
99	1.4888	1.4307
100	1.853	1.8999
101	1.922	1.6954
102	1.3851	1.8415
103	1.6344	1.8701
104	1.7757	1.9206
105	1.6742	1.6939
106	1.609	1.6879
107	1.6728	1.5643
108	1.4782	1.872
109	1.3944	1.7573
110	1.4245	1.6476
111	1.3985	1.6981
112	1.3065	1.3235
113	1.4102	1.4995
114	1.4131	1.5494
115	1.3705	1.7118
116	1.3407	1.6359
117	1.305	1.6608
118	1.6145	1.8166
119	1.6662	1.8258
120	1.3719	1.7525
121	1.5059	2.1727
122	1.5496	1.6283
123	1.5063	1.5702
124	1.5901	1.6552
125	1.7402	1.5752
126	1.6224	1.5204
127	1.5235	1.3773
128	1.7554	1.6451
129	1.5972	1.6326
130	1.7489	1.6347
131	1.8906	1.6379
132	2.3534	1.5257
133	2.026	1.608
134	2.433	1.7599
135	2.2228	2.2054
136	1.9205	1.5491
137	1.8339	1.8851
138	1.7752	1.7166
139	2.0097	1.5961
140	1.8394	1.75
141	1.8503	1.787
142	1.9637	1.7194
143	1.7322	1.7227
144	1.9761	1.7395
145	2.0225	1.6458
146	2.0728	1.6583
147	1.8968	1.7994
148	1.6778	1.7219
149	1.5912	1.7126
150	1.9248	2.054
151	1.8427	1.8269
152	1.7843	1.6919
153	2.04	1.8833
154	2.1041	1.9258
155	2.3794	1.5354
156	1.886	1.7179
157	2.1367	1.7371
158	1.9802	1.929
159	2.0027	1.7799
160	1.9169	1.8513
161	1.861	1.8401
162	1.9434	1.7133
163	2.0213	2.1047
164	1.9723	1.6503
165	1.8074	2.0972
166	1.6467	1.893
167	1.9514	2.0159
168	1.8946	1.8872
169	1.9163	1.5971
170	2.0441	1.7684
171	2.346	1.7673
172	2.3127	1.7835
173	2.177	1.5745
174	2.2396	1.5056
175	2.0754	1.8423
176	2.4962	1.8918
177	2.1505	1.6717
178	1.9552	1.6447
179	2.0358	1.6894
180	1.7414	1.7021
181	2.1007	1.8386
182	2.2816	1.8513
183	2.0356	2.0941
184	2.1166	1.7303
185	2.0627	1.8712
186	2.0549	2.2088
187	2.2529	1.9325
188	2.0474	2.0947
189	2.2596	1.8715
190	2.2138	1.8998
191	2.2419	2.2024
192	2.4548	2.0945
193	2.1405	1.9329
194	1.5536	1.8649
195	1.6679	1.7717
196	2.0785	1.9297
197	1.8164	1.7821
198	1.6775	1.7257
199	1.9239	1.7962
200	1.453	1.8806
201	1.4956	2.0246
202	1.6557	1.7947
203	1.5631	1.7997
204	1.9766	1.6882
205	1.8817	1.9527
206	2.1237	1.796
207	1.9024	1.7713
208	1.9412	1.8772
209	2.1408	1.7652
210	2.2727	1.8853
211	2.1889	1.678
212	1.7898	1.9233
213	1.9469	1.6969
214	1.6478	1.8156
215	1.6521	1.6468
216	1.5251	2.044
217	1.762	1.5703
218	1.9478	1.7961
219	2.0382	1.7674
220	1.755	1.7871
221	1.7731	1.9082
222	1.7707	1.6787
223	2.0304	1.8834
224	2.1538	1.7523
225	1.8658	1.7398
226	1.73	2.1392
227	1.6408	1.5845
228	1.6165	1.6298
229	1.7514	1.7991
230	1.9213	1.5014
231	1.7444	1.7713
232	1.7413	1.6056
233	1.7621	1.5433
234	1.6767	1.5463
235	1.8224	1.5518
236	1.8895	1.4194
237	1.8453	1.8807
238	1.6952	1.7857
239	1.8975	1.8637
240	1.7176	1.8351
241	1.8086	1.989
242	1.7484	1.5157
243	1.8307	1.4484
244	1.4694	1.3421
245	1.8932	1.4584
246	1.6917	1.5834
247	1.9849	1.7988
248	1.7567	1.5719
249	1.7932	1.7127
250	1.9622	1.5789
251	1.8711	1.6357
252	1.7257	2.2351
253	1.5313	1.7186
254	1.8215	1.7192
255	2.0686	1.7764
256	1.6647	1.7573
257	1.6955	1.6268
258	1.4378	1.8327
259	1.5822	1.7733
260	1.5245	1.6259
261	1.8384	1.7121
262	1.9608	1.5142
263	1.8748	1.7694
264	1.6351	1.7103
265	1.6404	1.6191
266	1.8195	1.646
267	1.8331	1.7076
268	2.029	1.5493
269	1.8245	1.625
270	1.7083	1.7087
271	1.6495	1.5515
272	1.9664	1.7275
273	1.6351	1.7572
274	1.5491	1.6529
275	1.6791	1.8961
276	1.8211	1.8438
277	1.9358	1.763
278	1.8315	1.5541
279	1.5109	1.7746
280	1.6257	1.8115
281	1.505	1.7527
282	1.2933	1.6644
283	1.5555	1.7223
284	1.4383	1.7848
285	1.5258	1.6776
286	1.5405	1.6958
287	1.5131	1.6512
288	1.781	1.8025
289	1.5913	1.7414
290	1.3962	1.6434
291	1.736	1.7514
292	1.7319	1.6885
293	1.4744	1.5189
294	1.5679	1.4948
295	1.6106	1.744
296	1.3923	2.0018
297	1.6389	2.0213
298	1.6412	1.6357
299	1.6931	1.6681
300	1.6305	1.9547
301	1.5698	1.8232
302	1.7582	1.8236
303	1.845	1.6882
304	1.6141	1.813
305	1.7495	1.8643
306	1.7978	1.7928
307	1.6823	1.5023
308	1.7358	1.771
309	1.3901	1.4924
310	1.9232	1.9154
311	1.7674	1.8316
312	1.7377	1.4531
313	1.7512	1.6569
314	1.5903	1.8199
315	1.794	1.8938
316	1.8633	1.8843
317	1.9179	1.9901
318	1.7316	1.87
319	1.5768	1.7697
320	1.6704	1.8994
321	1.5606	1.822
322	1.4635	1.6176
323	1.5135	1.8481
324	1.5916	2.0589
325	1.735	1.5809
326	2.0019	1.8043
327	1.9781	1.7678
328	1.6924	1.6805
329	1.7289	1.6699
330	1.6897	1.6306
331	1.7791	2.0543
332	1.898	1.8455
333	2.0901	1.9292
334	1.8357	1.7039
335	1.6558	1.4789
336	1.7899	1.8705
337	1.8911	1.8054
338	2.337	1.8361
339	2.0209	1.6578
340	2.057	1.649
341	2.1169	1.8112
342	2.0716	1.9352
343	2.3757	2.0431
344	2.2766	1.578
345	2.2591	1.8001
346	2.103	1.5602
347	2.1184	2.1042
348	2.2895	2.2001
349	1.8991	1.5844
350	2.0212	1.7882
351	2.3773	1.5144
352	2.3551	1.6061
353	1.9558	1.7584
354	2.2434	1.6781
355	2.182	1.7184
356	2.0213	1.7312
357	2.0543	1.5845
358	2.4625	1.5376
359	2.3517	1.8589
360	2.083	1.739
361	2.1491	2.0168
362	2.4492	1.8708
363	2.3625	1.7642
364	2.3618	1.6796
365	2.2469	1.553
366	2.0698	1.8156
367	1.8984	2.0307
368	1.888	1.6344
369	1.6599	1.6429
370	1.4339	1.961
371	1.4306	1.5212
372	1.6906	1.664
373	1.5906	1.948
374	1.5581	1.5667
375	1.7309	1.845
376	2.0194	1.6919
377	1.826	1.7965
378	1.7995	1.9311
379	1.6827	1.9299
380	1.7555	2.0229
381	1.6242	1.6122
382	1.5963	1.8311
383	1.5168	1.8718
384	1.6146	2.0441
385	1.3996	2.0455
386	1.5744	1.9079
387	1.7218	1.8035
388	1.7306	2.1244
389	1.8589	1.9013
390	2.1883	1.7119
391	1.7872	1.6501
392	1.6724	1.6111
393	1.9687	1.703
394	1.6158	1.5592
395	1.4754	1.6602
396	1.6934	1.81
397	1.8023	1.76
398	1.8306	1.7628
399	1.7465	1.7631
400	1.9956	1.6766
401	1.7198	1.6631
402	1.5986	1.6314
403	1.5061	1.5434
404	1.8484	1.7245
405	1.6282	1.4951
406	1.2952	1.5344
407	1.6361	1.8509
408	1.7447	1.8349
409	1.6235	1.7971
410	1.6785	1.6203
411	1.8972	1.6077
412	1.6731	1.7852
413	1.6319	1.5927
414	1.9276	1.5604
415	2.0729	1.6604
416	2.098	1.8429
417	1.8176	1.9418
418	1.6175	1.7432
419	1.5667	1.897
420	1.6674	1.7647
421	1.6076	2.0093
422	2.0484	2.022
423	1.5839	1.7619
424	1.6457	1.7692
425	1.6122	1.7429
426	1.461	1.783
427	1.4577	1.7285
428	1.477	1.9811
429	1.4172	1.8246
430	1.7027	1.571
431	2.0017	1.8341
432	1.5061	1.9368
433	1.6039	1.9068
434	1.7161	1.8351
435	1.5308	2.0429
436	1.623	2.0189
437	1.7805	1.9495
438	1.656	2.0807
439	1.9785	1.6705
440	2.037	1.8333
441	2.2649	1.5763
442	2.0453	1.8147
443	1.8606	1.705
444	1.8119	1.8421
445	1.6075	1.6796
446	1.7289	1.7993
447	1.548	1.8768
448	1.7642	1.8489
449	1.5984	2.327
450	1.8647	2.3004
451	1.7864	2.0002
452	1.4905	1.8702
453	1.7782	1.8679
454	1.5508	1.8033
455	1.89	1.8317
456	1.5593	2.1893
457	1.546	2.2206
458	1.7132	1.9251
459	1.49	2.0309
460	1.5418	2.3912
461	1.3854	2.0179
462	1.6767	1.9518
463	1.487	2.1451
464	1.4858	2.0931
465	1.6841	2.0994
466	1.7503	2.0104
467	1.5874	2.1542
468	1.5954	2.1012
469	1.4582	2.2284
470	1.4353	2.0303
471	1.5517	2.1649
472	1.7169	2.4218
473	1.7547	2.2478
474	1.5585	2.015
475	1.6085	1.9713
476	1.6734	1.9876
477	1.8432	1.8411
478	1.752	1.6331
479	1.6143	2.0377
480	1.7592	2.241
481	2.1155	1.8875
482	2.0952	1.6683
483	1.7519	2.0677
484	1.6166	2.1485
485	1.6631	1.8862
486	1.6432	2.0248
487	1.6468	1.6575
488	1.6265	1.7276
489	1.7619	2.0911
490	1.6846	1.7141
491	1.618	1.8433
492	1.4486	2.0161
493	1.5851	2.0859
494	1.5839	1.9283
495	1.4307	1.6918
496	1.5537	2.0181
497	1.5785	2.0161
498	1.5726	1.9286
499	1.8098	1.8195
500	1.8999	1.977
501	1.7996	2.4335
502	1.9504	2.1015
503	1.9478	2.1727
504	2.1203	1.923
505	1.6954	1.8878
506	1.7291	1.7086
507	1.5386	2.0911
508	1.8074	1.6204
509	1.9003	1.8218
510	1.8415	1.9747
511	1.576	1.7538
512	2.0021	1.8296
513	1.878	1.6971
514	1.868	1.9492
515	1.8701	1.9736
516	1.524	1.9738
517	1.5192	1.7502
518	1.6001	1.916
519	1.7586	2.1551
520	1.9206	1.8392
521	1.5878	1.9279
522	1.855	1.8067
523	1.7035	1.9135
524	1.7264	1.7933
525	1.6939	2.2134
526	1.7214	1.6203
527	1.6514	2.0198
528	1.9007	1.988
529	1.6596	1.8749
530	1.6879	1.9447
531	1.8853	1.6272
532	1.6294	1.6951
533	1.606	1.7744
534	1.5679	2.1211
535	1.5643	1.6566
536	1.7871	1.7877
537	2.0448	1.8905
538	1.8194	1.8058
539	1.6135	1.6713
540	1.872	1.7427
541	1.8604	2.0154
542	1.7709	1.8467
543	1.8492	1.8295
544	1.8508	1.8024
545	1.7573	1.8855
546	1.6751	1.8267
547	1.7682	1.722
548	1.7293	1.7643
549	1.6589	1.7851
550	1.6476	1.772
551	2.0592	1.8821
552	1.5594	1.6065
553	1.6278	1.7535
554	1.8523	1.5148
555	1.6981	1.7622
556	1.716	1.781
557	1.6272	1.8282
558	1.6304	1.9456
559	1.4779	1.535
560	1.3235	1.6662
561	1.4586	2.022
562	1.6694	1.8124
563	1.4184	1.973
564	1.4807	1.954
565	1.4995	1.7735
566	1.7209	1.7765
567	1.8476	1.9825
568	1.6224	1.9831
569	1.5416	2.153
570	1.5494	1.9489
571	1.684	2.1004
572	1.7031	2.01
573	1.5673	1.989
574	1.3508	1.7894
575	1.7118	2.2699
576	1.8142	2.1206
577	1.6058	2.0104
578	1.7273	2.0228
579	1.4479	1.8421
580	1.6359	1.8655
581	1.5517	1.7406
582	1.5438	2.0618
583	1.4183	1.7363
584	1.6573	1.9115
585	1.6608	1.9561
586	1.6509	2.0866
587	1.8683	2.0797
588	2.0223	1.8299
589	1.8081	2.0182
590	1.8166	1.9929
591	2.0055	1.7702
592	1.7506	1.9355
593	1.8068	1.7331
594	2.2326	1.8694
595	1.8258	1.7138
596	1.6444	1.9521
597	1.8936	1.9621
598	1.7103	1.8613
599	1.6318	2.0517
600	1.7525	1.9063
601	1.9589	1.8653
602	2.114	1.6808
603	2.0528	1.8242
604	2.4337	1.9836
605	2.1727	1.7426
606	2.1622	1.8932
607	2.0306	1.7742
608	2.1324	1.8854
609	1.8197	1.8721
610	1.6283	1.8552
611	1.7908	1.9403
612	1.5064	1.8894
613	1.8686	1.9197
614	2.018	1.6579
615	1.5702	1.6718
616	1.6246	1.8315
617	1.9422	1.7689
618	1.686	1.5921
619	1.7594	1.6899
620	1.6552	1.6989
621	1.768	1.8484
622	1.5468	1.8855
623	1.3786	1.9661
624	1.6344	1.8272
625	1.5752	1.7646
626	1.4813	1.9153
627	1.5591	1.8235
628	1.7087	1.8804
629	1.8885	1.9654
630	1.5204	1.8729
631	1.4111	2.1996
632	1.8062	1.9237
633	1.7244	1.8468
634	1.5402	1.8224
635	1.3773	1.7809
636	1.579	1.9102
637	1.5692	1.8985
638	1.6327	2.0324
639	1.5702	1.9191
640	1.6451	1.8598
641	1.6359	1.9829
642	1.825	2.0216
643	1.7542	1.9148
644	1.6464	1.7754
645	1.6326	1.9279
646	1.8747	1.9431
647	1.6426	1.8163
648	1.5477	1.7048
649	1.629	1.9368
650	1.6347	1.8673
651	1.8894	1.8124
652	1.8754	1.8239
653	1.6691	2.1603
654	1.8291	2.0251
655	1.6379	1.7065
656	1.693	1.8974
657	1.6868	1.7434
658	1.789	1.9909
659	1.5973	1.7717
660	1.5257	1.9446
661	1.441	1.9183
662	1.718	2.0346
663	1.899	1.6525
664	2.0134	2.1314
665	1.608	1.8602
666	2.0375	1.6581
667	1.9103	1.7651
668	1.9374	1.9233
669	1.7955	1.909
670	1.7599	2.3639
671	1.5966	1.8495
672	1.6015	1.7903
673	1.5317	2.1055
674	1.9011	1.8575
675	2.2054	1.8222
676	2.0322	1.7646
677	2.0081	1.6862
678	1.5402	1.8769
679	1.6256	1.8773
680	1.5491	1.7695
681	1.661	1.7826
682	1.7023	1.9126
683	1.7857	2.0217
684	1.8671	2.3312
685	1.8851	1.7699
686	1.7982	1.7771
687	1.7282	1.6735
688	1.8671	1.6725
689	1.7251	1.6484
690	1.7166	1.674
691	1.5249	1.7404
692	1.6242	1.9821
693	1.4646	1.9092
694	1.6036	1.7133
695	1.5961	1.9622
696	1.6694	2.0786
697	1.5893	1.9021
698	1.4973	1.9727
699	2.0189	2.0334
700	1.75	2.3377
701	1.9151	2.0079
702	1.7206	2.1903
703	1.8833	1.9484
704	1.8677	2.038
705	1.787	1.8441
706	1.4994	2.3029
707	1.5021	1.9994
708	1.6808	1.8561
709	1.5921	2.4925
710	1.7194	1.8629
711	1.826	2.268
712	1.8992	2.0144
713	1.6658	2.2219
714	1.5798	1.8601
715	1.7227	1.8771
716	1.9634	1.6698
717	1.7448	2.3464
718	1.7377	2.2656
719	1.5769	2.1662
720	1.7395	2.0472
721	1.4791	1.9268
722	1.7218	2.0227
723	1.9052	2.3194
724	1.9059	1.8971
725	1.6458	1.9739
726	1.4711	1.7173
727	1.7609	2.3164
728	1.8416	2.4897
729	1.7137	2.2711
730	1.6583	2.2846
731	1.6721	2.2146
732	1.8289	2.0633
733	1.8493	2.0798
734	1.8034	1.7647
735	1.7994	1.903
736	1.5412	1.6621
737	1.6278	2.4074
738	1.6578	2.1975
739	1.634	2.5193
740	1.7219	1.9869
741	1.6008	2.058
742	1.4861	2.1851
743	1.5381	2.2443
744	1.5555	2.1297
745	1.7126	2.1414
746	1.6047	2.1316
747	1.4967	2.0529
748	1.6432	2.4763
749	1.8682	2.2503
750	2.054	1.772
751	1.7894	2.1871
752	1.6715	1.9065
753	1.6675	2.145
754	1.5535	2.0519
755	1.8269	2.5748
756	1.9656	2.0569
757	1.7686	2.2723
758	1.8956	1.9141
759	1.9463	1.8184
760	1.6919	1.6625
761	1.9439	1.9571
762	1.9962	1.8515
763	1.4256	1.5
764	1.7406	1.7942
765	1.8833	1.6518
766	1.7531	1.8969
767	1.8188	1.587
768	1.7176	1.5315
769	1.7348	1.6356
770	1.9258	1.7775
771	1.6095	1.6042
772	1.5753	1.5563
773	1.6225	1.7632
774	1.5256	1.7652
775	1.5354	1.7818
776	1.6432	1.8456
777	1.4658	1.9995
778	1.6277	2.0233
779	1.7497	1.6523
780	1.7179	1.7919
781	1.7831	1.6981
782	1.7564	1.6788
783	2.0469	1.7099
784	1.6658	1.6858
785	1.7371	1.8739
786	1.9072	2.0839
787	1.7148	1.6101
788	1.7589	1.8079
789	1.8456	1.7794
790	1.929	1.4363
791	2.0403	1.6329
792	1.8367	1.6264
793	1.8065	1.7292
794	1.785	1.6425
795	1.7799	1.9927
796	1.5283	1.698
797	1.7553	1.6268
798	1.7522	1.8407
799	1.5949	1.53
800	1.8513	1.6629
801	1.6779	1.8336
802	1.7127	1.6633
803	1.9745	1.5639
804	1.7226	1.5472
805	1.8401	2.0568
806	2.0173	1.783
807	1.9689	1.7482
808	2.0062	1.5562
809	1.6999	1.6971
810	1.7133	1.977
811	1.6734	1.7664
812	1.682	1.818
813	1.8781	1.8573
814	2.0608	1.5801
815	2.1047	2.0021
816	1.9289	1.5524
817	1.5906	1.4993
818	1.7732	1.8745
819	1.9586	1.9126
820	1.6503	1.5588
821	1.8222	1.8417
822	1.8812	1.947
823	1.646	1.7075
824	2.0088	1.7902
825	2.0972	1.9136
826	1.8874	2.2327
827	1.8385	1.9008
828	1.5471	1.6218
829	1.6807	1.6415
830	1.893	1.9126
831	1.8192	1.9345
832	1.6129	1.5435
833	1.8151	1.566
834	1.8853	1.9076
835	2.0159	1.5088
836	1.5292	1.5588
837	1.5878	1.6036
838	1.705	1.792
839	1.7799	1.4678
840	1.8872	1.5775
841	1.8946	1.5356
842	1.7458	1.6344
843	1.4928	1.8639
844	1.8857	1.6549
845	1.5971	1.5817
846	1.7288	1.6073
847	1.7588	1.7564
848	1.8008	1.7845
849	2.0587	1.7639
850	1.7684	1.5901
851	1.7684	1.7237
852	1.808	1.6054
853	2.0116	1.531
854	1.83	1.6493
855	1.7673	1.8701
856	1.7046	1.5414
857	1.4398	1.5786
858	1.5557	1.5403
859	1.849	1.6631
860	1.7835	1.7294
861	1.8257	1.6531
862	1.6335	1.6796
863	1.636	1.9008
864	1.641	1.5716
865	1.5745	1.7702
866	1.6114	1.7032
867	1.5866	1.7492
868	1.6199	1.5379
869	1.6512	1.4793
870	1.5056	1.7794
871	1.531	1.9963
872	1.6901	1.8832
873	1.7347	1.6357
874	1.6265	1.8658
875	1.8423	1.7218
876	1.8568	1.7303
877	1.8528	1.7225
878	1.7451	1.4928
879	1.7457	1.799
880	1.8918	1.7715
881	1.6846	1.7441
882	1.7788	1.7665
883	1.7004	1.9397
884	1.6361	1.733
885	1.6717	1.5605
886	1.9508	1.7568
887	1.9954	1.6249
888	1.8268	1.571
889	1.709	1.7089
890	1.6447	2.0203
891	1.7929	1.8305
892	1.8608	1.9418
893	1.8516	1.7428
894	1.7562	1.7057
895	1.6894	1.5271
896	1.7811	1.72
897	1.8629	1.4835
898	1.65	1.5812
899	1.8181	1.453
900	1.7021	1.5737
901	1.6636	1.7323
902	1.745	1.6087
903	1.8968	1.694
904	1.93	1.7694
905	1.8386	1.9802
906	1.7099	1.8169
907	1.6035	1.6711
908	1.4964	2.1424
909	1.6742	1.6609
910	1.8513	1.699
911	1.7149	1.8207
912	1.8366	1.7663
913	1.6285	1.6886
914	1.6268	1.7099
915	2.0941	1.6025
916	1.859	1.8422
917	1.7987	1.8317
918	1.6187	1.5617
919	1.9108	1.5405
920	1.7303	1.6643
921	1.9039	1.6354
922	1.9832	1.8579
923	1.8202	1.5858
924	2.0194	1.6138
925	1.8712	1.5276
926	1.9662	1.783
927	1.9193	1.6377
928	1.9354	1.5332
929	2.3019	1.6504
930	2.2088	1.7104
931	1.9719	1.5793
932	2.1728	1.6339
933	1.731	1.5238
934	1.9427	1.8164
935	1.9325	1.5918
936	1.9319	1.6243
937	1.9653	1.6885
938	2.0679	1.5633
939	2.0734	1.8404
940	2.0947	2.1067
941	2.1728	1.8177
942	2.0706	1.7809
943	2.0391	1.8137
944	1.8728	1.6567
945	1.8715	1.6025
946	1.8159	1.607
947	2.0467	1.7542
948	2.017	1.5756
949	2.0612	1.5755
950	1.8998	1.6778
951	1.9585	1.7962
952	2.0384	1.7539
953	2.0529	1.727
954	1.8088	1.7233
955	2.2024	1.5912
956	1.9819	1.6797
957	2.0964	1.8606
958	2.167	1.7628
959	2.185	1.6817
960	2.0945	1.6178
961	1.9101	1.5054
962	1.8011	2.0187
963	2.0396	1.9354
964	1.9401	1.662
965	1.9329	1.8892
966	1.8747	1.6628
967	1.8778	1.7813
968	1.852	1.747
969	1.9821	1.7167
970	1.8649	1.6448
971	1.856	1.7185
972	1.9903	1.7606
973	1.7525	1.6904
974	1.6806	1.9071
975	1.7717	1.731
976	1.8084	1.6374
977	1.7898	1.7035
978	1.7764	1.6176
979	1.8135	1.8647
980	1.9297	1.7354
981	1.6671	1.86
982	1.5911	1.7662
983	1.8412	1.8333
984	1.8809	1.8625
985	1.7821	1.7178
986	1.8264	1.941
987	1.7466	1.5203
988	1.6038	1.6315
989	1.6036	1.6565
990	1.7257	1.6578
991	1.685	1.7038
992	1.5452	1.7958
993	1.542	1.7386
994	1.7462	1.8224
995	1.7962	1.7954
996	1.7124	1.8286
997	1.5565	1.5686
998	1.8927	1.6515
999	1.7575	1.716
1000	1.8806	1.4876
1001	1.8452	1.6057
1002	1.6589	1.7871
1003	1.8994	1.5973
1004	2.0362	1.6033
1005	2.0246	1.7213
1006	1.8575	1.8995
1007	1.7704	1.5949
1008	1.7063	1.6603
1009	1.6565	1.7375
1010	1.7947	1.7252
1011	1.9111	1.6627
1012	1.917	1.6829
1013	1.8305	1.7505
1014	1.7623	1.7371
1015	1.7997	1.5474
1016	1.7181	1.753
1017	1.6384	1.4648
1018	1.6785	1.7811
1019	1.7953	1.5578
1020	1.6882	1.7676
1021	1.774	1.498
1022	1.7232	1.9324
1023	1.6334	1.6406
1024	1.9055	1.7978
1025	1.9527	1.8406
1026	1.8387	1.7715
1027	1.8702	1.6009
1028	1.6795	1.6321
1029	1.7874	1.9756
1030	1.796	1.8359
1031	1.992	1.6624
1032	2.1063	1.7974
1033	1.8964	1.7705
1034	1.8292	1.4696
1035	1.7713	1.4714
1036	1.9559	1.4512
1037	1.7369	1.5779
1038	1.8998	1.4009
1039	1.7584	1.5954
1040	1.8772	1.6193
1041	1.6259	1.5403
1042	1.6633	1.7
1043	1.6829	1.7507
1044	1.8842	1.77
1045	1.7652	1.3992
1046	1.8046	1.4203
1047	1.7532	1.7207
1048	1.7445	2.0167
1049	1.9724	1.6325
1050	1.8853	1.9596
1051	1.8263	1.5432
1052	1.8864	1.6796
1053	1.9433	2.0478
1054	2.046	1.7497
1055	1.678	1.8208
1056	1.9574	1.7422
1057	1.849	1.8829
1058	1.8395	1.6837
1059	1.9338	1.7024
1060	1.9233	1.6175
1061	1.8888	1.7852
1062	1.7206	1.5083
1063	2.2251	1.8064
1064	2.0677	1.7495
1065	1.6969	1.7502
1066	1.8278	1.587
1067	1.8486	1.6756
1068	1.7144	1.8724
1069	1.5957	1.9882
1070	1.8156	1.6449
1071	1.7252	1.7247
1072	1.807	1.6212
1073	1.8466	1.771
1074	1.7373	1.8594
1075	1.6468	1.636
1076	1.746	1.4574
1077	1.7836	1.7549
1078	1.5046	1.6005
1079	1.6412	1.6849
1080	2.044	1.5642
1081	1.8523	1.7613
1082	2.241	1.8288
1083	1.5392	1.875
1084	1.5333	1.6344
1085	1.5703	1.8796
1086	1.6476	1.6967
1087	1.6207	1.7322
1088	1.7619	1.5867
1089	1.6847	1.5966
1090	1.7961	1.4504
1091	1.7726	1.5862
1092	1.8038	1.4241
1093	1.7148	1.568
1094	1.8723	1.5625
1095	1.7674	1.6315
1096	1.6511	1.8728
1097	1.7757	1.6007
1098	1.6437	1.5188
1099	1.6827	1.5306
1100	1.7871	1.6498
1101	1.7204	1.6808
1102	1.7921	1.5483
1103	1.6861	1.7568
1104	1.6081	1.5105
1105	1.9082	1.6629
1106	1.9158	1.8391
1107	1.9857	1.6418
1108	1.7179	1.6368
1109	1.7574	1.5996
1110	1.6787	1.6797
1111	1.7761	1.6271
1112	1.7365	1.6316
1113	1.768	1.7001
1114	1.6426	1.7942
1115	1.8834	1.6666
1116	1.798	1.7672
1117	1.6306	1.8636
1118	1.5765	1.9801
1119	1.6451	1.8197
1120	1.7523	1.3395
1121	1.757	1.7904
1122	1.695	1.5512
1123	1.6776	1.459
1124	1.7263	1.8119
1125	1.7398	1.7451
1126	1.6068	1.7415
1127	1.8789	1.5494
1128	1.8813	1.7891
1129	1.9272	1.6519
1130	2.1392	1.872
1131	1.8452	1.8305
1132	1.6632	1.6774
1133	1.476	1.6916
1134	1.5035	1.8196
1135	1.5845	1.6831
1136	1.672	1.713
1137	1.9034	1.8809
1138	2.1236	1.6875
1139	1.7591	1.7499
1140	1.6298	1.5814
1141	1.8462	1.6043
1142	1.7037	1.7804
1143	1.6859	1.5931
1144	1.7479	1.6129
1145	1.7991	1.6904
1146	1.5797	1.5432
1147	1.6302	1.8408
1148	1.6725	1.5557
1149	1.5577	1.5431
1150	1.5014	1.6774
1151	1.5744	1.7972
1152	1.7284	1.6885
1153	1.5023	1.718
1154	1.6118	1.5753
1155	1.7713	1.5015
1156	1.5885	1.8087
1157	1.327	1.4372
1158	1.6877	1.5497
1159	1.5969	1.6759
1160	1.6056	1.655
1161	1.6086	1.7203
1162	1.6899	2.1047
1163	1.4512	1.6743
1164	1.5795	1.845
1165	1.5433	1.5915
1166	1.7243	1.928
1167	1.8943	1.7026
1168	1.8458	1.5558
1169	1.8323	1.856
1170	1.5463	1.7754
1171	1.7741	1.7295
1172	1.7618	1.5858
1173	1.6654	1.6387
1174	1.5828	1.5569
1175	1.5518	1.5034
1176	1.6557	1.4994
1177	1.7746	1.5746
1178	1.4587	1.5087
1179	1.6332	1.579
1180	1.4194	1.812
1181	1.5349	1.9945
1182	1.78	1.6081
1183	1.5704	1.6816
1184	1.5229	1.5835
1185	1.8807	1.5408
1186	1.6696	1.555
1187	1.6177	1.5068
1188	1.2633	1.3213
1189	1.379	1.5925
1190	1.7857	1.8127
1191	1.6837	1.4528
1192	1.5425	1.793
1193	1.5261	1.7683
1194	2.0444	1.6203
1195	1.8637	1.7731
1196	1.9462	1.6147
1197	1.888	1.4606
1198	1.8986	1.4085
1199	2.0117	1.6079
1200	1.8351	1.6088
1201	1.7928	1.5914
1202	1.8512	1.494
1203	1.6975	1.4265
1204	1.6066	1.6653
1205	1.989	1.5141
1206	1.5001	1.8095
1207	1.3954	1.4957
1208	1.5479	1.5292
1209	1.4466	1.6096
1210	1.5157	1.6569
1211	1.344	1.7544
1212	1.4672	1.4682
1213	1.526	1.5168
1214	1.4693	1.7977
1215	1.4484	1.6533
1216	1.3878	1.7653
1217	1.4239	1.8261
1218	1.4912	1.8815
1219	1.5282	1.587
1220	1.3421	1.6619
1221	1.5707	1.5673
1222	1.3083	1.736
1223	1.433	1.6743
1224	1.4991	1.503
1225	1.4584	1.7532
1226	1.6633	1.4957
1227	1.4685	2.1033
1228	1.4331	1.7787
1229	1.4634	1.6272
1230	1.5834	1.925
1231	1.8818	1.8567
1232	1.7781	1.6053
1233	1.7883	1.6091
1234	1.6575	1.8037
1235	1.7988	1.572
1236	1.6522	1.6816
1237	1.7885	1.6475
1238	1.6536	1.4777
1239	1.662	1.6885
1240	1.5719	1.7575
1241	1.725	1.5925
1242	1.7482	1.9722
1243	1.6304	1.9857
1244	1.7544	1.7491
1245	1.7127	1.7591
1246	1.6798	1.8383
1247	1.6363	1.7193
1248	1.6614	1.577
1249	1.6544	1.6236
1250	1.5789	1.4936
1251	1.7068	1.861
1252	1.8452	1.8219
1253	1.9808	1.6409
1254	1.6587	2.0859
1255	1.6357	2.2084
1256	1.6218	2.2003
1257	1.9319	1.8618
1258	1.8598	1.6979
1259	1.9055	1.9196
1260	2.2351	1.8847
1261	2.0184	1.9706
1262	2.0329	1.79
1263	1.7465	1.6583
1264	1.762	1.6483
1265	1.7186	1.7596
1266	1.5764	1.8238
1267	1.8333	1.8554
1268	1.8087	1.6785
1269	1.4744	1.7551
1270	1.7192	1.6846
1271	1.6426	1.9076
1272	1.5817	1.5456
1273	1.6077	1.54
1274	1.9447	1.7031
1275	1.7764	1.8856
1276	1.7932	1.8371
1277	1.6985	1.7808
1278	1.8004	1.8203
1279	1.9287	1.8526
1280	1.7573	1.6858
1281	1.8678	2.1053
1282	1.7485	1.6373
1283	1.6605	1.847
1284	1.8675	1.6354
1285	1.6268	1.8706
1286	1.7384	1.7865
1287	1.6601	1.9962
1288	1.6741	1.8901
1289	1.5292	1.7518
1290	1.8327	2.0359
1291	1.67	1.8127
1292	1.5788	1.823
1293	1.7194	1.9963
1294	1.6575	1.9234
1295	1.7733	1.7204
1296	1.5245	1.6365
1297	1.5567	2.3603
1298	1.4434	1.6026
1299	1.6673	1.8703
1300	1.6259	2.1095
1301	1.9013	1.9844
1302	1.8095	2.3699
1303	1.8281	2.3346
1304	1.922	2.2138
1305	1.7121	2.7254
1306	1.6902	2.9817
1307	1.654	2.5263
1308	1.6425	2.6163
1309	1.6172	3.0959
1310	1.5142	2.5134
1311	1.7178	2.6598
1312	1.6482	2.4433
1313	1.5867	2.0964
1314	1.7774	2.4382
1315	1.7694	2.1293
1316	1.6853	2.2382
1317	1.7639	2.5103
1318	1.7553	2.6635
1319	1.7647	2.0303
1320	1.7103	2.1528
1321	1.5758	2.1074
1322	1.4072	2.2314
1323	1.6315	2.1578
1324	1.7078	2.3817
1325	1.6191	2.3887
1326	1.5476	2.4056
1327	1.6001	2.1449
1328	1.5949	2.4774
1329	1.6924	2.1158
1330	1.646	1.8215
1331	1.8997	1.7558
1332	1.6369	1.814
1333	1.8415	2.3988
1334	1.5523	1.7126
1335	1.7076	1.81
1336	1.7974	1.8373
1337	1.8	2.0562
1338	1.7411	2.1024
1339	1.7382	1.8353
1340	1.5493	1.7638
1341	1.6134	2.0244
1342	1.6423	1.8012
1343	1.4454	1.8347
1344	1.6157	2.1332
1345	1.625	1.7407
1346	1.7225	2.0516
1347	1.4194	1.6947
1348	1.8093	2.0437
1349	1.7197	2.0769
1350	1.7087	2.4043
1351	1.6403	2.0098
1352	1.9157	1.9625
1353	1.6889	1.9134
1354	1.5799	1.9919
1355	1.5515	1.957
1356	1.6512	1.8748
1357	1.8537	2.1389
1358	1.6261	1.8335
1359	1.5417	2.3293
1360	1.7275	2.1616
1361	1.7951	1.7949
1362	1.5029	2.1989
1363	1.5689	1.4688
1364	1.6454	1.8737
1365	1.7572	1.7398
1366	1.7526	1.5347
1367	1.8568	1.9002
1368	1.7525	1.7895
1369	1.7696	1.7805
1370	1.6529	1.8033
1371	1.7805	1.6226
1372	1.7549	1.7146
1373	1.67	1.8336
1374	1.5593	1.6473
1375	1.8961	1.8853
1376	1.6801	1.7052
1377	1.7498	1.6847
1378	1.7059	1.7774
1379	1.9718	2.0179
1380	1.8438	1.9927
1381	1.6843	1.7166
1382	1.7503	1.7288
1383	1.6518	1.738
1384	1.5879	1.8806
1385	1.763	1.7382
1386	1.7329	1.6301
1387	1.7238	1.6645
1388	1.5219	1.8487
1389	1.5651	1.6866
1390	1.5541	1.6343
1391	1.5307	1.6327
1392	1.6369	1.7867
1393	1.8638	1.7335
1394	1.9075	2.0347
1395	1.7746	1.7336
1396	1.6434	1.9439
1397	1.7308	1.9935
1398	1.7293	2.0552
1399	1.8267	1.8683
1400	1.8115	1.8957
1401	1.7967	1.7254
1402	1.941	1.9245
1403	1.7295	1.8357
1404	1.702	1.7609
1405	1.7527	1.5767
1406	1.5832	1.6142
1407	1.6143	1.9166
1408	1.5735	1.8061
1409	1.6133	1.7878
1410	1.6644	1.8703
1411	1.6153	1.7246
1412	1.7985	1.6943
1413	1.8921	1.5425
1414	1.7765	1.6896
1415	1.7223	1.7692
1416	1.8146	1.8478
1417	1.9133	2.2894
1418	1.68	1.8933
1419	1.6058	1.819
1420	1.7848	1.5232
1421	1.5715	1.776
1422	1.8246	1.9093
1423	1.88	1.7478
1424	1.6649	1.6134
1425	1.6776	1.8701
1426	1.6876	2.3239
1427	1.6034	2.1049
1428	1.8455	2.1497
1429	1.4579	2.5718
1430	1.6958	2.3834
1431	1.7581	2.4213
1432	1.6856	2.8266
1433	1.8327	2.5333
1434	1.8595	2.4087
1435	1.6512	2.0393
1436	1.6615	2.2708
1437	1.6438	2.3637
1438	1.7738	1.8459
1439	1.9967	2.2333
1440	1.8025	2.0676
1441	1.7147	2.0072
1442	1.8087	2.225
1443	1.7304	1.9107
1444	1.5104	2.0528
1445	1.7414	1.9282
1446	1.6934	2.3613
1447	1.6457	1.8357
1448	1.5658	1.6831
1449	1.6571	2.1528
1450	1.6434	1.9601
1451	1.5862	2.0585
1452	1.6081	1.9961
1453	1.6989	2.5583
1454	1.4644	2.4318
1455	1.7514	2.0329
1456	1.9557	2.3911
1457	1.6618	2.2698
1458	1.7056	2.4627
1459	1.888	2.3845
1460	1.6885	2.5417
1461	2.0181	2.4792
1462	1.5948	1.8827
1463	1.7332	2.4258
1464	1.8442	2.3538
1465	1.5189	2.2593
1466	1.6982	2.5448
1467	1.7578	2.0939
1468	1.6781	2.1695
1469	1.5636	2.0374
1470	1.4948	1.9204
1471	1.6525	2.1218
1472	1.5295	2.1291
1473	1.6411	2.0945
1474	1.7228	2.0893
1475	1.744	1.8683
1476	1.6808	1.6582
1477	1.5981	1.8046
1478	1.8417	1.9437
1479	2.0322	1.8767
1480	2.0018	2.0889
1481	1.8184	2.3843
1482	1.7845	2.1236
1483	1.7201	2.0971
1484	1.7456	2.187
1485	2.0213	2.3605
1486	1.7089	2.252
1487	1.5275	2.0151
1488	1.6496	1.9739
1489	1.5248	2.0132
1490	1.6357	2.1766
1491	1.73	2.2944
1492	1.7154	2.1947
1493	1.9998	2.4855
1494	1.863	2.1972
1495	1.6681	2.2925
1496	1.8377	2.1926
1497	1.8327	2.3796
1498	1.7389	2.1655
1499	1.5805	2.3219
1500	1.9547	2.4025
1501	1.6981	2.3002
1502	1.4732	2.1969
1503	1.7786	1.8677
1504	1.8632	2.3308
1505	1.8232	2.3994
1506	1.5887	1.9724
1507	1.7955	2.0632
1508	1.9615	1.9629
1509	1.8413	1.6964
1510	1.8236	2.0984
1511	1.625	2.1522
1512	1.6557	2.3825
1513	1.8312	1.77
1514	1.7848	2.2337
1515	1.6882	2.0211
1516	1.6854	1.9848
1517	1.7186	2.2206
1518	1.6093	2.1483
1519	1.6272	1.893
1520	1.813	2.0054
1521	1.6407	1.9445
1522	1.7152	2.0769
1523	1.7146	2.0892
1524	1.779	2.024
1525	1.8643	2.129
1526	1.8218	2.0595
1527	1.7564	2.1879
1528	1.8424	2.093
1529	1.838	2.1689
1530	1.7928	1.9894
1531	1.6875	1.9912
1532	1.3794	1.9015
1533	1.5686	2.0629
1534	1.3789	1.906
1535	1.5023	1.5911
1536	1.7369	2.2051
1537	1.8817	1.8609
1538	2.0521	1.8995
1539	2.0133	2.0259
1540	1.771	1.7775
1541	2.031	2.077
1542	2.1338	1.8526
1543	1.9935	2.2448
1544	1.7223	2.784
1545	1.4924	2.6578
1546	1.5606	2.3276
1547	1.6865	2.0396
1548	1.7361	2.0296
1549	1.7611	2.0697
1550	1.9154	2.2452
1551	1.6941	2.2144
1552	1.7804	2.175
1553	1.7103	2.1834
1554	1.8798	2.114
1555	1.8316	2.0701
1556	1.509	1.7388
1557	1.8568	2.2704
1558	1.5529	2.1288
1559	1.4032	2.5223
1560	1.4531	2.6884
1561	1.5096	2.5994
1562	1.6843	2.517
1563	1.6962	2.1488
1564	1.6032	1.8932
1565	1.6569	1.7418
1566	1.6946	2.1949
1567	1.6298	2.0094
1568	1.702	2.0006
1569	1.674	2.0993
1570	1.8199	1.9643
1571	1.7368	2.3906
1572	1.7361	2.0002
1573	1.4792	2.2398
1574	1.7792	2.0402
1575	1.8938	1.743
1576	1.6491	1.9352
1577	1.7697	2.0055
1578	1.7984	2.1068
1579	1.8214	2.2996
1580	1.8843	1.8162
1581	1.7471	2.1601
1582	1.6241	1.9925
1583	1.6067	1.991
1584	1.5714	2.2514
1585	1.9901	2.0715
1586	1.7314	2.0321
1587	1.7076	1.9275
1588	1.7315	1.9915
1589	1.7218	2.0821
1590	1.87	1.9586
1591	1.7949	1.9445
1592	1.7804	1.9154
1593	1.8408	2.1379
1594	1.9542	2.0049
1595	1.7697	2.2892
1596	1.8018	2.0696
1597	1.7329	2.2557
1598	1.678	1.911
1599	1.9315	2.0296
1600	1.8994	1.9368
1601	1.8421	1.944
1602	1.8754	2.3078
1603	1.7918	2.033
1604	1.8513	2.07
1605	1.822	2.0215
1606	1.6449	1.9198
1607	1.6121	2.0005
1608	1.744	2.1096
1609	1.7925	2.0269
1610	1.6176	2.0691
1611	1.837	2.003
1612	1.7662	2.039
1613	1.743	1.9724
1614	1.7861	2.1204
1615	1.8481	1.908
1616	1.6522	2.0743
1617	1.6461	1.9266
1618	1.9178	2.3785
1619	1.9329	2.3386
1620	2.0589	2.3342
1621	1.9045	2.1929
1622	1.6636	1.9239
1623	1.6452	2.2309
1624	1.6293	2.0885
1625	1.5809	2.1591
1626	1.6469	2.1406
1627	1.6495	2.0898
1628	1.7962	2.3913
1629	1.6873	2.0923
1630	1.8043	2.2925
1631	1.5722	2.0323
1632	1.8418	2.2989
1633	1.5776	2.2426
1634	1.7078	2.296
1635	1.7678	1.8537
1636	1.889	2.2594
1637	1.7028	1.9506
1638	1.7468	2.1242
1639	1.6223	2.3476
1640	1.6805	2.4033
1641	1.6892	2.2186
1642	1.7422	2.1819
1643	1.8183	1.8243
1644	1.7942	2.167
1645	1.6699	2.3588
1646	1.8183	2.1168
1647	1.7457	2.2009
1648	1.6957	2.3525
1649	1.7906	2.1909
1650	1.6306	2.2697
1651	1.6825	2.1657
1652	1.7334	2.0443
1653	1.7072	2.2957
1654	2.1554	2.4068
1655	2.0543	2.2858
1656	1.8691	2.2076
1657	1.7211	2.2357
1658	1.9016	1.997
1659	1.7822	2.2522
1660	1.8455	1.8913
1661	1.8005	1.9933
1662	1.7863	2.1139
1663	1.7103	2.1947
1664	1.8565	2.0021
1665	1.9292	1.9548
1666	1.8276	1.9606
1667	1.7285	2.3316
1668	1.5765	2.3931
1669	1.6928	2.2364
1670	1.7039	2.365
1671	1.5136	3.0283
1672	1.7112	2.739
1673	1.685	2.768
1674	1.7945	2.9696
1675	1.4789	2.7486
1676	1.7334	1.9191
1677	1.5722	1.9857
1678	1.7616	2.2043
1679	1.673	2.4526
1680	1.8705	2.4065
1681	1.9021	2.2443
1682	1.9126	2.071
1683	1.8049	2.1896
1684	1.7888	1.9844
1685	1.8054	2.169
1686	1.7839	1.9749
1687	1.7442	2.6213
1688	1.6865	2.1268
1689	1.6379	1.9148
1690	1.8361	1.8736
1691	1.5966	2.025
1692	1.6662	1.6192
1693	1.7012	2.2525
1694	1.6349	2.1928
1695	1.6578	2.0837
1696	1.6199	2.0926
1697	1.6347	2.262
1698	1.6442	2.3026
1699	1.5533	2.3557
1700	1.649	2.2196
1701	1.7953	2.136
1702	1.6077	2.2477
1703	1.7209	1.8363
1704	1.649	2.0836
1705	1.8112	2.3418
1706	1.8834	2.0702
1707	1.8861	2.2677
1708	1.7845	2.3017
1709	1.8999	2.1589
1710	1.9352	2.4315
1711	1.921	2.2034
1712	1.7866	2.2892
1713	1.8373	2.2968
1714	1.9546	1.9916
1715	2.0431	2.0149
1716	1.6355	2.5431
1717	1.7191	2.2421
1718	1.7193	1.8651
1719	1.6424	2.2875
1720	1.578	2.0153
1721	1.9849	2.1721
1722	1.7236	2.3322
1723	1.7755	2.5915
1724	1.723	2.2674
1725	1.8001	2.1011
1726	1.3472	2.1515
1727	1.5358	2.0649
1728	1.6727	2.347
1729	1.5859	2.1909
1730	1.5602	2.1694
1731	1.8837	1.8862
1732	1.8212	1.9731
1733	1.9399	1.8814
1734	2.0577	1.888
1735	2.1042	2.2298
1736	2.0568	2.3399
1737	1.9975	2.0361
1738	2.0885	2.4044
1739	2.2487	2.0853
1740	2.2001	2.2021
1741	1.8682	2.2106
1742	2.4633	2.2729
1743	1.7989	2.0314
1744	1.8355	2.0746
1745	1.5844	2.1705
1746	1.841	1.9821
1747	1.9213	2.2284
1748	1.7445	1.7743
1749	1.9045	2.0525
1750	1.7882	2.527
1751	1.7394	1.9595
1752	1.6769	2.0937
1753	1.8367	2.095
1754	1.7374	2.4037
1755	1.5144	2.2446
1756	1.5784	2.1185
1757	1.8678	1.9244
1758	1.8991	2.1665
1759	1.8872	2.2139
1760	1.6061	2.0914
1761	1.6797	2.1126
1762	1.912	2.5306
1763	1.5183	2.1391
1764	1.7943	2.3428
1765	1.7584	1.9397
1766	1.6009	2.0673
1767	1.7085	2.072
1768	1.9691	2.2847
1769	1.7487	2.063
1770	1.6781	2.5165
1771	1.7487	2.1185
1772	1.8427	2.3548
1773	1.7854	2.1188
1774	1.6474	1.8164
1775	1.7184	2.2716
1776	1.5686	2.1862
1777	1.527	2.2834
1778	1.5846	1.9279
1779	1.7733	1.9573
1780	1.7312	1.7973
1781	1.6259	2.0732
1782	2.0477	2.0255
1783	1.6736	2.2564
1784	1.8536	2.0511
1785	1.5845	2.3234
1786	1.6654	2.3096
1787	1.6386	2.0251
1788	1.6961	2.0356
1789	1.5727	2.2867
1790	1.5376	2.0567
1791	1.5878	2.5638
1792	1.5168	1.9586
1793	1.8631	1.9978
1794	1.795	2.0411
1795	1.8589	1.9622
1796	1.7772	2.176
1797	1.7633	2.3439
1798	1.5897	2.1669
1799	1.6612	2.0315
1800	1.739	2.1913
1801	1.6618	1.8641
1802	1.725	2.0483
1803	1.8674	2.1176
1804	1.8496	1.8673
1805	2.0168	2.8394
1806	1.7237	2.1255
1807	1.5522	2.1593
1808	1.6416	2.2999
1809	1.935	2.0573
1810	1.8708	2.4028
1811	1.7404	2.3525
1812	2.0028	1.8196
1813	1.8113	2.1017
1814	1.6701	2.0316
1815	1.7642	1.907
1816	1.5905	2.2663
1817	1.872	2.2033
1818	1.6486	2.1786
1819	1.689	2.0849
1820	1.6796	1.8132
1821	1.7099	2.2679
1822	1.7322	2.2158
1823	1.6762	2.4097
1824	1.8214	1.9879
1825	1.553	2.1109
1826	1.6476	2.2104
1827	1.7056	2.4205
1828	1.8226	2.2121
1829	1.7345	2.361
1830	1.8156	2.6683
1831	1.9842	2.2304
1832	1.6576	2.067
1833	1.7468	2.4518
1834	1.7582	2.4825
1835	2.0307	2.0093
1836	1.9087	2.1155
1837	1.8716	2.3126
1838	1.615	2.1702
1839	1.7873	2.6032
1840	1.6344	2.0467
1841	2.0072	1.9937
1842	1.6325	2.3105
1843	1.5802	2.0693
1844	1.888	2.166
1845	1.6429	2.1007
1846	1.7737	1.9619
1847	1.5367	2.1428
1848	1.7601	2.0657
1849	1.7863	2.1335
1850	1.961	2.0822
1851	1.7395	2.0304
1852	1.6718	2.0849
1853	1.8112	2.0965
1854	1.7837	2.221
1855	1.5212	2.393
1856	1.495	2.3867
1857	1.7492	2.579
1858	1.7446	2.7528
1859	1.7989	2.3737
1860	1.664	3.0924
1861	1.5913	2.8077
1862	1.8565	2.3252
1863	1.819	2.9573
1864	1.8264	3.06
1865	1.948	3.1961
1866	1.7558	3.0787
1867	2.0184	2.6302
1868	1.9172	2.425
1869	1.6124	2.5388
1870	1.5667	2.5612
1871	1.7584	2.636
1872	1.8326	2.4377
1873	2.1334	2.5873
1874	1.9137	2.645
1875	1.845	2.1978
1876	1.8591	2.2571
1877	1.5203	2.5152
1878	1.6931	2.0608
1879	1.7709	2.2364
1880	1.6919	1.9067
1881	1.6923	2.0286
1882	1.9276	1.9843
1883	1.9119	2.2571
1884	1.7439	2.2617
1885	1.7965	1.9954
1886	1.7205	2.2044
1887	2.0102	2.4625
1888	1.9769	2.3564
1889	1.966	2.003
1890	1.9311	2.1262
1891	1.8008	2.0425
1892	1.6805	2.1226
1893	1.8352	2.2269
1894	1.9694	2.0257
1895	1.9299	2.0523
1896	1.9632	2.0271
1897	2.1282	2.1658
1898	1.9775	2.1656
1899	1.8814	2.0351
1900	2.0229	2.0249
1901	1.9234	2.2845
1902	2.0502	2.1591
1903	1.749	2.2478
1904	1.7793	2.2093
1905	1.6122	2.4895
1906	1.7584	2.0537
1907	1.5586	2.3465
1908	2.0063	1.8864
1909	1.901	1.9865
1910	1.8311	2.0956
1911	1.9641	1.7696
1912	1.8545	2.2418
1913	1.8286	2.197
1914	2.037	1.9669
1915	1.8718	2.1111
1916	1.9102	2.2591
1917	2.1078	1.8938
1918	1.863	2.1255
1919	2.0772	2.137
1920	2.0441	2.2544
1921	2.0264	2.0452
1922	2.0637	2.1345
1923	2.1866	1.7675
1924	2.018	2.0194
1925	2.0455	2.1563
1926	2.137	2.0323
1927	1.8498	1.9941
1928	1.6669	2.3463
1929	1.8467	2.0142
1930	1.9079	2.4569
1931	1.6901	1.9858
1932	1.7968	2.0118
1933	1.8984	2.0863
1934	1.8042	2.0897
1935	1.8035	2.888
1936	1.8778	2.4228
1937	2.0267	2.3908
1938	1.9977	2.684
1939	2.168	2.5072
1940	2.1244	2.4513
1941	1.9543	2.4806
1942	2.1089	3.2064
1943	2.096	2.1161
1944	1.9148	2.2796
1945	1.9013	2.7277
1946	2.1676	2.6635
1947	2.1249	2.7519
1948	1.5952	2.5035
1949	1.6272	2.4049
1950	1.7119	2.2364
1951	1.9909	2.3476
1952	1.8548	2.2576
1953	1.5876	2.5068
1954	1.6548	2.6091
1955	1.6501	2.4638
1956	1.5792	2.3731
1957	1.7168	2.4113
1958	1.8241	2.1364
1959	1.8039	2.7643
1960	1.6111	2.7792
1961	1.5968	3.0012
1962	1.5185	3.2093
1963	1.6784	2.8534
1964	1.6996	2.6624
1965	1.703	2.1389
1966	1.589	2.4249
1967	1.9735	2.3026
1968	1.7122	2.881
1969	1.6723	2.6563
1970	1.5592	2.8462
1971	1.8064	2.6361
1972	1.7452	2.898
1973	1.7572	2.8529
1974	1.7211	2.7214
1975	1.6602	2.6969
1976	1.8213	2.8687
1977	1.8191	2.8823
1978	1.923	2.6182
1979	1.8943	2.6078
1980	1.81	2.4625
1981	1.7515	2.7273
1982	1.8519	2.4401
1983	1.6893	2.8213
1984	1.7337	2.728
1985	1.76	2.9325
1986	1.7976	3.0061
1987	1.8657	2.6813
1988	1.6776	2.5636
1989	1.5707	2.7923
1990	1.7628	2.5615
1991	1.5825	3.0801
1992	1.6021	2.5767
1993	1.418	2.4247
1994	1.8226	2.6712
1995	1.7631	2.6889
1996	1.7066	2.766
1997	1.8259	2.6075
1998	1.7554	2.6855
[truncated: 8,002 more rows]

## Sheet: Fig. 2e
	FLAG-USP8
Time (sec)	WT	W655S
0	0.436	2.017
9.56	0.542	2.092
19.63	0.538	2.067
29.71	0.494	2.072
39.79	0.453	2.26
49.87	0.491	2.201
59.95	0.523	2.3
70.02	0.52	2.332
80.1	0.527	2.341
90.17	0.548	2.529
100.25	0.533	2.52
110.33	0.479	2.545
120.41	0.431	2.51
130.48	0.494	2.484
140.56	0.41	2.402
150.64	0.51	2.534
160.72	0.435	2.561
170.8	0.538	2.647
180.87	0.435	2.58
190.95	0.443	2.643
201.02	0.513	2.733
211.1	0.435	2.818
221.17	0.461	2.777
231.25	0.428	2.836
241.34	0.346	2.752
251.41	0.371	2.796
261.49	0.454	2.868
271.57	0.316	2.779
281.65	0.419	2.829
291.73	0.377	2.955
301.8	0.395	3.029
311.88	0.364	3.001
321.96	0.408	3.224
332.04	0.413	3.197
342.11	0.328	3.178
352.19	0.319	3.128
362.26	0.403	3.34
372.34	0.416	3.392
382.42	0.401	3.249
392.5	0.47	3.417
402.58	0.476	3.531
412.66	0.473	3.389
422.73	0.513	3.539
432.81	0.669	3.646
442.89	0.627	3.556
452.97	0.769	3.65
463.05	0.626	3.7
473.13	0.71	3.718
483.2	0.738	3.792
493.28	0.761	3.898
503.36	0.711	3.82
513.44	0.7	3.889
523.52	0.655	3.969
533.6	0.711	3.952
543.67	0.777	3.965
553.76	0.75	4.045
563.83	0.776	3.992
573.91	0.759	4.087
583.99	0.719	4.117
594.06	0.811	4.204
604.14	0.772	4.173
614.22	0.785	4.239
624.29	0.879	4.284
634.37	0.875	4.343
644.45	0.842	4.31
654.52	0.864	4.301
664.6	0.867	4.351
674.67	0.922	4.385
684.75	0.908	4.426
694.83	1.003	4.423
704.91	0.956	4.517
714.99	0.846	4.561
725.06	1.018	4.43
735.14	0.963	4.417
745.22	0.88	4.506
755.3	1	4.51
765.38	1.022	4.67
775.46	1.024	4.739
785.54	0.978	4.594
795.62	0.928	4.724
805.69	0.997	4.703
815.77	1.016	4.822
825.85	1.019	4.822
835.92	0.992	4.761
846	1.027	4.86
856.07	1.047	4.98
866.15	1.049	4.906
876.28	1.005	4.902
886.51	1.017	4.865
896.43	1.04	4.926
906.72	1.001	4.908
916.82	1.015	5.057
926.83	1.074	5.015
936.74	1.112	5.08
947.03	1.123	5.11
957.13	1.03	5.082
967.2	1.087	5.09
977.29	1.053	5.032
987.34	0.991	5.088
997.45	1.039	5.051
1007.55	1.028	5.199
1017.56	1.003	5.225
1027.48	1.09	5.274
1037.76	1.071	5.181
1047.86	1.215	5.257
1057.92	1.092	5.212
1068.02	1.116	5.158
1078.07	1.19	5.358
1088.18	1.082	5.24
1098.23	1.066	5.15
1108.34	1.143	5.321
1118.39	1.16	5.29
1128.49	1.105	5.337
1138.54	1.148	5.377
1148.64	1.178	5.309
1158.7	1.132	5.352
1168.81	1.202	5.255
1178.85	1.147	5.451
1188.97	1.116	5.344
1199.02	1.201	5.477
1209.11	1.148	5.414
1219.17	1.226	5.469
1229.28	1.206	5.493
1239.32	1.15	5.407
1249.39	1.241	5.463
1259.48	1.238	5.443
1269.58	1.158	5.575
1279.64	1.236	5.433
1289.7	1.26	5.609
1299.79	1.221	5.518
1309.9	1.104	5.618
1319.96	1.249	5.52
1330.05	1.228	5.598
1340.12	1.185	5.589
1350.21	1.257	5.68
1360.26	1.215	5.599
1370.37	1.21	5.607
1380.43	1.199	5.727
1390.52	1.272	5.721
1400.58	1.295	5.675
1410.68	1.267	5.75
1420.73	1.204	5.654
1430.8	1.281	5.734
1440.9	1.161	5.759
1450.94	1.263	5.69
1461.05	1.259	5.884
1471.1	1.367	5.812
1481.21	1.294	5.796
1491.26	1.234	5.833
1501.37	1.253	5.855
1511.47	1.277	5.774
1521.52	1.292	5.872
1531.62	1.301	5.775
1541.67	1.288	5.766
1551.73	1.322	5.836
1561.83	1.297	5.904
1571.88	1.339	5.878
1581.99	1.354	5.953
1592.04	1.206	5.754
1602.15	1.321	5.824
1612.25	1.287	5.923
1622.31	1.244	5.851
1632.35	1.378	5.881
1642.46	1.31	5.956
1652.57	1.332	5.913
1662.62	1.203	5.881
1672.72	1.32	6.022
1682.78	1.299	5.925
1692.82	1.336	5.986
1702.93	1.407	5.948
1712.98	1.344	5.849
1723.09	1.296	6.065
1733.14	1.313	5.955
1743.24	1.397	6.008
1753.3	1.483	6.012
1763.4	1.433	6.045
1773.45	1.36	6.047
1783.56	1.344	6.048
1793.66	1.361	6.02
1803.72	1.329	6.019
1813.76	1.367	6.024
1823.87	1.288	6.119
1833.92	1.395	6.075
1844.02	1.368	6.02
1854.13	1.343	6.01
1864.19	1.419	6.094
1874.24	1.379	6.098
1884.33	1.328	5.951
1894.39	1.481	6.246
1904.5	1.389	6.195
1914.54	1.405	6.14
1924.65	1.442	6.151
1934.75	1.357	6.251
1944.8	1.389	6.086
1954.87	1.375	6.168
1964.96	1.509	6.186
1975.02	1.445	6.252
1985.13	1.381	6.239
1995.23	1.402	6.132
2005.28	1.315	6.194
2015.38	1.399	6.108
2025.43	1.397	6.293
2035.53	1.496	6.261
2045.59	1.344	6.2
2055.65	1.452	6.3
2065.75	1.409	6.248
2075.8	1.384	6.214
2085.9	1.502	6.306
2096.01	1.449	6.148
2106.06	1.501	6.333
2116.16	1.486	6.319
2126.21	1.435	6.31
2136.32	1.476	6.256
2146.37	1.513	6.163
2156.48	1.429	6.232
2166.53	1.465	6.197
2176.64	1.467	6.416
2186.68	1.475	6.323
2196.78	1.511	6.418
2206.85	1.447	6.395
2216.94	1.441	6.459
2226.99	1.436	6.364
2237.11	1.482	6.356
2247.15	1.513	6.528
2257.25	1.513	6.344
2267.32	1.527	6.381
2277.42	1.535	6.459
2287.47	1.487	6.425
2297.57	1.544	6.428
2307.63	1.497	6.461
2317.73	1.58	6.37
2327.78	1.481	6.33
2337.88	1.559	6.436
2347.98	1.547	6.308
2358.04	1.491	6.344
2368.14	1.502	6.481
2378.19	1.469	6.349
2388.25	1.542	6.449
2398.36	1.554	6.448
2408.45	1.494	6.272
2418.51	1.55	6.406
2428.61	1.453	6.339
2438.66	1.562	6.374
2448.77	1.52	6.405
2458.83	1.555	6.535
2468.93	1.527	6.546
2478.98	1.484	6.417
2489.09	1.522	6.326
2499.14	1.487	6.456
2509.24	1.521	6.472
2519.3	1.506	6.479
2529.39	1.585	6.487
2539.45	1.505	6.402
2549.56	1.559	6.48
2559.61	1.627	6.584
2569.71	1.573	6.41
2579.77	1.6	6.589
2589.86	1.568	6.481
2599.92	1.569	6.524
2610.03	1.555	6.482
2620.08	1.649	6.555
2630.17	1.57	6.485
2640.23	1.568	6.484
2650.33	1.612	6.522
2660.39	1.661	6.572
2670.49	1.636	6.586
2680.55	1.624	6.569
2690.65	1.614	6.386
2700.7	1.559	6.509

## Sheet: Fig. 3f
	FRIP8
Wavelength (nm)	- Trypsin	+ Trypsin
460	1.567	1.822
460.5	1.58	1.839
461	1.61	1.879
461.5	1.651	1.936
462	1.703	2.006
462.5	1.764	2.088
463	1.835	2.188
463.5	1.91	2.291
464	1.995	2.408
464.5	2.083	2.533
465	2.177	2.663
465.5	2.279	2.799
466	2.379	2.941
466.5	2.482	3.085
467	2.584	3.232
467.5	2.685	3.38
468	2.786	3.529
468.5	2.887	3.678
469	2.985	3.819
469.5	3.084	3.961
470	3.175	4.097
470.5	3.266	4.232
471	3.354	4.365
471.5	3.437	4.488
472	3.515	4.599
472.5	3.587	4.701
473	3.651	4.797
473.5	3.707	4.886
474	3.762	4.964
474.5	3.807	5.034
475	3.848	5.092
475.5	3.885	5.142
476	3.916	5.192
476.5	3.939	5.227
477	3.955	5.259
477.5	3.968	5.277
478	3.973	5.286
478.5	3.976	5.294
479	3.973	5.297
479.5	3.962	5.284
480	3.954	5.276
480.5	3.937	5.256
481	3.92	5.232
481.5	3.9	5.205
482	3.876	5.173
482.5	3.853	5.137
483	3.826	5.103
483.5	3.796	5.066
484	3.763	5.025
484.5	3.731	4.979
485	3.703	4.935
485.5	3.673	4.889
486	3.64	4.85
486.5	3.609	4.812
487	3.578	4.772
487.5	3.552	4.735
488	3.526	4.699
488.5	3.501	4.664
489	3.478	4.63
489.5	3.452	4.598
490	3.429	4.565
490.5	3.409	4.537
491	3.39	4.509
491.5	3.37	4.485
492	3.356	4.465
492.5	3.342	4.448
493	3.331	4.431
493.5	3.317	4.417
494	3.308	4.405
494.5	3.302	4.395
495	3.296	4.383
495.5	3.293	4.375
496	3.292	4.371
496.5	3.29	4.364
497	3.289	4.36
497.5	3.287	4.36
498	3.285	4.359
498.5	3.286	4.355
499	3.287	4.352
499.5	3.288	4.35
500	3.289	4.344
500.5	3.292	4.341
501	3.293	4.337
501.5	3.294	4.329
502	3.298	4.323
502.5	3.299	4.314
503	3.298	4.306
503.5	3.3	4.294
504	3.3	4.282
504.5	3.297	4.266
505	3.297	4.252
505.5	3.298	4.237
506	3.3	4.221
506.5	3.302	4.201
507	3.303	4.178
507.5	3.301	4.152
508	3.296	4.121
508.5	3.297	4.093
509	3.296	4.061
509.5	3.299	4.023
510	3.304	3.987
510.5	3.305	3.945
511	3.308	3.904
511.5	3.316	3.867
512	3.322	3.83
512.5	3.33	3.788
513	3.346	3.742
513.5	3.359	3.699
514	3.374	3.654
514.5	3.394	3.607
515	3.414	3.56
515.5	3.436	3.515
516	3.461	3.467
516.5	3.491	3.424
517	3.522	3.377
517.5	3.556	3.331
518	3.589	3.286
518.5	3.626	3.241
519	3.662	3.193
519.5	3.7	3.149
520	3.744	3.106
520.5	3.784	3.062
521	3.82	3.02
521.5	3.863	2.98
522	3.903	2.941
522.5	3.943	2.901
523	3.978	2.861
523.5	4.013	2.823
524	4.046	2.786
524.5	4.078	2.752
525	4.102	2.717
525.5	4.125	2.68
526	4.143	2.643
526.5	4.158	2.607
527	4.169	2.569
527.5	4.179	2.536
528	4.185	2.503
528.5	4.186	2.468
529	4.182	2.431
529.5	4.175	2.396
530	4.162	2.364
530.5	4.143	2.328
531	4.122	2.295
531.5	4.096	2.264
532	4.065	2.228
532.5	4.032	2.193
533	3.996	2.165
533.5	3.952	2.133
534	3.906	2.103
534.5	3.858	2.068
535	3.809	2.036
535.5	3.756	2.004
536	3.701	1.975
536.5	3.645	1.942
537	3.583	1.908
537.5	3.524	1.877
538	3.461	1.846
538.5	3.398	1.815
539	3.333	1.783
539.5	3.268	1.752
540	3.2088	1.7228
540.5	3.144	1.696
541	3.0766	1.6686
541.5	3.0125	1.6395
542	2.9428	1.6088
542.5	2.8751	1.5771
543	2.8071	1.5461
543.5	2.7425	1.5165
544	2.682	1.487
544.5	2.6215	1.4575
545	2.5595	1.4295
545.5	2.5018	1.3988
546	2.4431	1.3741
546.5	2.3859	1.3499
547	2.3298	1.3218
547.5	2.2719	1.2929
548	2.2161	1.2661
548.5	2.161	1.241
549	2.1044	1.2134
549.5	2.0505	1.1895
550	1.9995	1.1615
550.5	1.9504	1.1354
551	1.8996	1.1076
551.5	1.8516	1.0826
552	1.8043	1.0593
552.5	1.7595	1.0335
553	1.7178	1.0098
553.5	1.6779	0.9849
554	1.633	0.957
554.5	1.5931	0.9341
555	1.5548	0.9128
555.5	1.5172	0.8902
556	1.4819	0.8689
556.5	1.4475	0.8465
557	1.4133	0.8253
557.5	1.377	0.803
558	1.344	0.78
558.5	1.3131	0.7601
559	1.2843	0.7403
559.5	1.2531	0.7201
560	1.2222	0.7002
560.5	1.1933	0.6833
561	1.1665	0.6665
561.5	1.14	0.649
562	1.1146	0.6326
562.5	1.0906	0.6166
563	1.0654	0.5994
563.5	1.0433	0.5843
564	1.0181	0.5691
564.5	0.9947	0.5567
565	0.9736	0.5456
565.5	0.9518	0.5318
566	0.9307	0.5177
566.5	0.9074	0.5034
567	0.8898	0.4898
567.5	0.8677	0.4747
568	0.8476	0.4626
568.5	0.8291	0.4498
569	0.8098	0.4378
569.5	0.7925	0.4267
570	0.7747	0.4146

## Sheet: Fig. 3g
	FRIP8
	WT	W655S
#1	1.15002	0.934222
#2	1.21021	0.935046
#3	1.16416	0.932818

## Sheet: Fig. 3i
	FRIP8
	- Ub-VME	+ Ub-VME
#1	1.32798	0.857727
#2	1.3612	0.887162
#3	1.35782	0.916979

## Sheet: Fig. 4b
	FLAG-USP8
	WT	F1014A
#1	1.12218	0.773699
#2	1.10205	0.811295
#3	1.12199	0.830564

## Sheet: Fig. 4c
	FLAG-USP8
Time (sec)	WT	F1014A
0	0.781	0.986
9.27	0.783	1.119
19.34	0.804	1.174
29.42	0.865	1.27
39.5	0.807	1.183
49.57	0.754	1.184
59.64	0.849	1.284
69.72	0.76	1.182
79.79	0.783	1.203
89.87	0.824	1.262
99.95	0.779	1.305
110.02	0.694	1.209
120.1	0.763	1.247
130.18	0.757	1.34
140.26	0.716	1.306
150.33	0.764	1.309
160.4	0.879	1.369
170.48	0.824	1.368
180.55	0.845	1.271
190.63	0.832	1.282
200.71	0.852	1.327
210.78	0.887	1.347
220.86	0.885	1.357
230.93	0.863	1.417
241	0.889	1.323
251.09	0.888	1.403
261.16	0.875	1.411
271.23	0.92	1.447
281.3	0.917	1.48
291.38	0.875	1.441
301.46	0.887	1.482
311.54	0.939	1.459
321.61	0.987	1.539
331.69	0.96	1.471
341.76	0.97	1.504
351.85	0.966	1.579
361.92	0.978	1.585
372	0.926	1.594
382.07	0.959	1.585
392.15	0.969	1.641
402.22	0.98	1.573
412.29	1.077	1.677
422.37	1.03	1.73
432.45	1.057	1.71
442.52	1.035	1.724
452.6	0.993	1.764
462.67	1.06	1.843
472.74	1.039	1.793
482.82	1.018	1.851
492.9	1.063	1.803
502.98	0.989	1.859
513.05	1.076	1.858
523.13	1.104	1.97
533.21	1.096	1.999
543.28	1.061	1.967
553.36	1.117	1.929
563.43	1.192	1.962
573.51	1.139	2.015
583.58	1.145	2.141
593.66	1.125	2.056
603.74	1.158	2.094
613.81	1.163	2.091
623.89	1.131	2.118
633.97	1.211	2.192
644.05	1.227	2.282
654.13	1.239	2.2
664.21	1.223	2.304
674.29	1.285	2.247
684.36	1.264	2.327
694.43	1.257	2.375
704.5	1.297	2.395
714.58	1.335	2.479
724.66	1.331	2.442
734.74	1.297	2.513
744.82	1.353	2.464
754.9	1.383	2.523
764.97	1.26	2.48
775.05	1.354	2.651
785.12	1.396	2.617
795.21	1.385	2.626
805.28	1.417	2.671
815.35	1.366	2.63
825.43	1.389	2.617
835.51	1.398	2.691
845.59	1.363	2.736
855.67	1.534	2.832
865.75	1.453	2.821
875.83	1.378	2.824
885.91	1.437	2.84
895.98	1.564	2.952
906.06	1.466	2.869
916.14	1.497	2.893
926.22	1.477	2.879
936.29	1.559	2.912
946.37	1.499	2.963
956.44	1.511	2.96
966.52	1.597	3.082
976.6	1.598	3.079
986.68	1.558	3.143
996.76	1.569	3.129
1006.84	1.564	3.058
1016.91	1.626	3.21
1026.99	1.538	3.099
1037.07	1.71	3.283
1047.14	1.631	3.311
1057.21	1.691	3.294
1067.29	1.624	3.324
1077.37	1.692	3.312
1087.44	1.638	3.377
1097.51	1.695	3.388
1107.59	1.735	3.53
1117.67	1.72	3.528
1127.74	1.668	3.432
1137.82	1.731	3.43
1147.9	1.689	3.555
1157.98	1.787	3.656
1168.06	1.738	3.592
1178.14	1.727	3.568
1188.21	1.8	3.55
1198.28	1.763	3.638
1208.36	1.708	3.687
1218.44	1.823	3.667
1228.51	1.78	3.556
1238.59	1.873	3.752
1248.67	1.804	3.761
1258.75	1.826	3.8
1268.82	1.791	3.765
1278.9	1.9	3.762
1288.98	1.867	3.827
1299.06	1.819	3.827
1309.13	1.911	3.949
1319.21	1.848	3.859
1329.29	1.901	3.946
1339.37	1.853	3.948
1349.44	1.942	3.895
1359.52	1.885	4.056
1369.59	1.829	4.037
1379.66	1.871	4
1389.74	1.907	4.063
1399.82	1.884	4.11
1409.89	1.992	4.157
1419.97	1.921	4.152
1430.05	1.963	4.12
1440.12	1.967	4.218
1450.2	1.96	4.165
1460.28	1.937	4.229
1470.36	1.923	4.157
1480.44	1.992	4.26
1490.51	1.98	4.227
1500.59	2.06	4.266
1510.67	1.993	4.32
1520.74	2.11	4.416
1530.82	2.026	4.318
1540.89	1.988	4.327
1550.97	2.084	4.398
1561.05	2.043	4.535
1571.13	2.083	4.506
1581.21	2.016	4.485
1591.28	2.075	4.497
1601.36	2.056	4.51
1611.47	2.116	4.457
1621.72	2.119	4.445
1631.58	2.09	4.558
1641.66	2.134	4.58
1651.74	2.128	4.702
1661.82	2.106	4.622
1672.29	2.174	4.65
1681.96	2.197	4.72
1692.04	2.076	4.689
1702.12	2.141	4.67
1712.2	2.234	4.768
1722.5	2.131	4.803
1732.61	2.153	4.698
1742.91	2.138	4.632
1752.72	2.216	4.854
1763.04	2.18	4.688
1773.12	2.238	4.821
1782.98	2.23	4.915
1793.26	2.221	4.931
1803.53	2.209	4.863
1813.63	2.203	4.887
1823.94	2.277	4.921
1833.99	2.143	4.889
1844.09	2.269	4.958
1854.15	2.245	5.028
1864.2	2.234	4.941
1874.09	2.327	4.967
1883.98	2.329	4.979
1894.06	2.338	5.086
1904.11	2.284	5.044
1914.61	2.312	5.077
1924.67	2.333	5.224
1934.77	2.277	5.131
1944.61	2.292	5.104
1954.88	2.363	5.112
1964.98	2.361	5.071
1975.03	2.385	5.168
1985.14	2.406	5.242
1995.19	2.347	5.2
2005.29	2.278	5.262
2015.35	2.388	5.299
2025.45	2.375	5.307
2035.5	2.397	5.246
2045.56	2.437	5.382
2055.66	2.345	5.38
2065.71	2.342	5.405
2075.82	2.428	5.552
2085.87	2.405	5.53
2095.97	2.351	5.32
2106.03	2.435	5.447
2116.13	2.471	5.534
2126.18	2.464	5.537
2136.29	2.373	5.54
2146.34	2.478	5.562
2156.44	2.434	5.586
2166.5	2.407	5.465
2176.55	2.451	5.632
2186.65	2.494	5.671
2196.7	2.468	5.668
2206.81	2.469	5.704
2216.86	2.549	5.571
2226.96	2.444	5.757
2237.02	2.439	5.741
2247.12	2.493	5.659
2257.17	2.495	5.678
2267.28	2.555	5.783
2277.33	2.452	5.789
2287.43	2.474	5.746
2297.49	2.576	5.786
2307.59	2.614	5.845
2317.64	2.539	5.935
2327.7	2.474	5.925
2337.8	2.575	6.024
2347.85	2.592	5.83
2357.96	2.606	5.901
2368.01	2.541	5.867
2378.11	2.583	5.98
2388.17	2.551	5.922
2398.22	2.644	5.968
2408.32	2.621	6.055
2418.38	2.641	6.035
2428.48	2.509	6.096
2438.53	2.557	6.095
2448.64	2.697	6.202
2458.69	2.65	6.112
2468.79	2.641	6.107
2478.85	2.649	6.08
2488.95	2.566	6.129
2499	2.601	6.236
2509.11	2.622	6.083
2519.16	2.548	6.171
2529.26	2.613	6.138
2539.32	2.692	6.251
2549.42	2.643	6.262
2559.47	2.69	6.352
2569.52	2.639	6.236
2579.63	2.699	6.295
2589.68	2.796	6.319
2599.78	2.671	6.26
2609.84	2.686	6.426
2619.94	2.66	6.313
2629.99	2.779	6.421
2640.1	2.723	6.281
2650.15	2.8	6.388
2660.25	2.718	6.364
2670.31	2.837	6.443
2680.41	2.706	6.36
2690.46	2.806	6.542
2700.52	2.74	6.439
2710.62	2.769	6.444

## Sheet: Fig. 4g
apo	Ub-bound	WW-like-bound
40.0405	44.4557	42.7032
41.1838	44.3045	43.4339
39.8668	44.1141	42.3148
39.4067	45.597	43.2396
39.5915	45.6383	42.7522
42.0673	45.3095	42.9979
39.5457	45.4474	43.5765
39.478	46.2752	41.0063
38.1762	45.3596	42.0448
39.3458	46.0255	43.3807
40.8718	46.4031	42.9598
38.9537	46.7394	42.9413
39.6746	46.3784	43.1108
41.3375	45.497	42.8395
42.2079	46.1751	42.2965
41.92	46.3256	41.3544
41.1301	45.6556	43.2193
38.4367	45.5979	43.3622
38.1124	45.4838	43.4762
39.6368	44.3822	43.2932
40.5015	44.265	44.5651
36.6725	45.0025	44.2211
40.5673	45.7928	44.6071
39.6251	45.6228	43.6852
41.2549	46.2784	44.1262
37.2552	46.0937	44.6806
41.3035	45.2577	44.274
39.9175	45.0635	44.4138
40.6702	45.3377	44.5205
39.8457	45.6937	44.462
40.0397	45.0287	45.4678
36.588	45.1633	44.2213
40.3448	44.707	44.1962
41.5248	44.2952	45.5199
40.0123	44.9443	44.3152
38.7339	45.1162	43.8537
37.7209	44.7172	44.1176
42.2884	45.4181	45.2873
35.8159	45.5753	44.9675
35.1475	44.9482	45.3157
38.197	44.6797	45.3514
37.0346	44.7332	44.5045
38.4211	45.2123	43.1375
37.1335	45.6209	42.3252
38.9837	45.1571	42.3115
39.0611	45.4665	42.8997
40.4245	45.5047	42.5506
38.464	46.601	43.045
39.3775	45.9929	43.0576
40.2282	46.8471	42.331
38.2858	46.2791	42.1961
39.1632	45.7375	43.4631
36.5454	45.3063	42.7742
40.0008	44.8903	43.3564
39.3329	44.7268	44.1494
38.0165	46.1253	43.1737
38.8433	45.8273	42.6311
38.5356	45.6275	42.6271
40.4432	45.2586	42.7012
39.3898	45.6228	42.5974
38.145	45.1693	43.0702
38.9406	45.1264	41.9028
38.3941	45.3163	42.4349
38.1145	45.4159	42.5195
39.5213	45.6521	42.8541
42.0356	44.6062	42.3768
38.8884	45.5048	41.4723
40.2586	46.933	42.2359
41.2608	46.5704	41.7677
39.9083	46.1261	41.3544
42.263	46.4734	43.0454
40.8201	45.6686	42.4642
42.0851	46.3961	43.6241
39.8484	45.6674	42.981
42.1048	46.6032	43.3106
40.8559	46.9612	43.1433
41.0577	46.4759	43.359
43.1538	46.4393	42.9599
40.0984	46.4159	43.0228
41.3436	46.7588	43.4028
43.4658	46.8104	43.4
41.8104	45.9878	43.5659
42.3953	46.6745	42.4735
40.7863	46.6709	42.9302
41.5283	46.3774	42.9407
41.625	45.6828	41.9042
39.613	45.6248	41.9414
40.463	45.6227	42.9111
40.6832	45.4127	43.7383
39.8473	46.1793	43.5082
38.2032	46.178	42.2386
38.3306	46.3473	42.5059
41.6496	46.3179	42.2573
42.3181	45.7132	42.8817
39.6656	45.0346	44.2529
37.5526	45.7157	43.7966
40.7531	46.4372	42.84
42.2184	46.1322	42.7276
40.3532	45.4706	42.4004
39.8853	45.6658	42.3782
41.5277	45.8411	43.2563
38.2981	45.6207	42.5047
38.3368	46.4266	42.789
39.1896	46.2516	44.0031
40.0863	45.6739	44.1851
40.8939	44.9018	43.8911
39.8185	46.4358	43.4212
40.1289	46.4772	44.5732
43.1382	46.7601	44.6784
41.8662	45.5157	43.8996
41.3593	46.1366	43.1202
43.4922	45.4195	42.2335
44.0319	45.7092	42.819
41.9365	45.6569	42.4089
42.5637	46.8007	43.0488
43.6891	46.0853	42.5493
44.1249	46.4062	42.7226
45.4724	46.0921	42.8268
43.7523	46.3687	41.628
44.3077	46.6353	43.0066
44.966	46.8243	42.7888
44.0649	47.0586	42.2443
42.4091	46.3487	41.6628
43.0169	46.3851	42.2024
40.6835	46.2198	41.7197
41.0164	45.9657	42.6288
40.8586	46.7356	42.8753
38.7341	45.4986	43.2674
40.452	46.2908	43.0665
39.0721	46.6941	43.8138
41.2879	46.7704	43.8691
41.9207	47.3909	43.5878
40.9147	46.29	43.682
39.1101	46.1601	42.9972
40.4521	45.9908	43.3705
40.2212	46.1639	43.2923
41.352	45.8589	43.6832
41.9964	45.4378	44.748
40.5924	45.5557	44.6233
41.7527	45.6545	44.2152
40.091	44.9997	44.6929
38.3974	45.9794	44.9433
42.392	44.7336	44.5814
41.276	45.9556	45.0355
40.955	45.2287	44.9556
41.2576	45.2687	43.5717
39.5062	46.0542	43.0595
39.4243	44.984	43.8032
39.782	45.2674	44.2303
39.3782	45.0001	44.5752
40.6715	46.546	42.4925
40.4168	45.8487	43.5347
42.5252	46.238	42.814
42.3077	45.6406	42.9204
42.551	46.3966	43.2626
42.2472	45.6979	43.6427
43.8001	45.6994	42.775
42.407	44.6313	42.4372
41.7396	45.8772	43.2057
43.0289	46.5949	41.8687
43.1275	45.7751	42.0928
42.584	45.9175	41.8655
39.6749	45.7355	42.5652
42.0127	44.7098	42.513
43.8582	44.1358	41.27
41.5644	44.7783	41.1515
41.4073	44.7613	42.2863
40.9478	46.0665	42.4296
42.352	45.5747	42.7148
42.1566	46.4106	43.6021
39.7166	45.6041	43.5844
40.0894	44.5877	43.4158
40.5942	44.4643	43.3371
41.4672	44.6639	43.306
43.3457	45.1748	42.5336
41.9169	45.6007	42.7962
40.8799	44.9427	41.8307
41.9823	45.4347	42.4283
41.2217	45.2251	42.4362
40.1568	45.2436	43.2134
40.186	44.471	42.7985
36.8371	43.9143	43.9635
39.2053	44.2675	43.2086
38.1223	44.5626	43.2218
35.9416	45.4764	43.2681
39.0618	44.3459	43.1239
36.755	45.4717	42.6325
39.0793	44.2167	43.378
38.3453	43.8953	43.3049
38.5433	43.9306	42.4756
41.4007	43.3999	42.9373
36.6617	43.5126	43.5658
39.8379	43.6454	42.9301
38.6826	43.9027	43.8431
44.081	44.1172	44.4053
41.4863	44.1607	44.1461
41.2114	44.0905	43.3368
37.3869	43.8314	42.6657
37.1496	42.8849	43.2047
38.1326	42.4569	42.2014
38.3275	43.6172	42.4194
39.8971	43.725	43.2333
38.9553	42.6056	44.4623
36.0382	43.7395	44.3893
37.5188	43.6609	43.612
37.0911	43.0352	43.3318
39.8102	43.818	43.0453
37.6547	43.2655	42.9565
38.387	42.9784	42.0303
38.6827	42.551	42.3449
37.4082	43.3193	43.0545
39.4793	42.6201	43.211
39.2776	42.9987	43.1776
38.1599	43.1035	42.7619
36.8636	43.0982	41.9478
35.2078	43.481	42.8164
37.215	43.2523	42.6316
38.5759	43.6277	42.9758
38.3452	43.2364	42.6446
39.6446	43.5092	41.1569
39.9973	44.1675	42.4904
39.4695	43.1325	40.9499
41.2328	43.3938	41.7117
44.0162	43.2258	41.4561
39.4888	43.0419	41.7029
41.6134	43.5904	41.1673
38.9368	42.9277	41.981
36.9692	43.7567	42.1695
38.2923	43.2458	42.3205
38.5714	43.9878	41.6147
37.6342	43.7073	43.4058
38.2564	43.637	41.4619
37.8762	43.4969	42.1181
39.2842	43.4645	40.8604
40.0139	44.5613	41.2264
38.6958	43.3404	40.7209
33.1826	44.3414	41.3428
35.6982	43.1799	41.1176
38.5889	42.9024	42.0211
39.1431	43.3815	42.3194
38.7639	43.0645	42.815
37.5592	44.2113	42.4884
39.0014	43.6299	42.7949
38.0008	43.5597	43.4119
36.1429	42.9958	41.4424
33.3051	43.2728	41.6573
35.8908	43.8792	42.8941
34.3255	44.22	42.6309
39.4915	44.222	42.1394
38.1592	43.9378	41.7698
39.287	44.1224	42.3916
38.6189	43.6897	43.0247
37.8838	43.4916	43.1194
39.6353	43.7221	42.3175
38.3218	43.3768	41.1644
34.4409	43.2548	41.1143
35.4876	43.2103	40.4754
40.6028	43.7951	40.1634
37.0414	43.6227	40.9178
40.053	43.1606	39.4233
38.2681	43.129	41.4621
36.0517	44.1272	41.389
38.3155	43.8837	41.2369
36.8333	43.7017	41.3745
38.3062	44.8501	40.2425
37.4663	44.5781	41.6216
37.0259	43.8653	41.9159
37.6399	43.6069	41.6068
39.2807	43.2916	41.5816
37.3134	43.0287	42.3661
33.3153	44.3339	42.5279
35.8216	43.4747	42.5358
35.8919	43.2118	42.7532
36.8066	43.824	41.3407
35.7269	45.1468	42.1186
38.0563	45.0764	42.9274
37.2146	44.8664	42.78
38.2229	43.9283	42.4381
37.1842	44.0635	42.0488
38.1717	43.4125	41.4763
37.6324	43.1958	43.0487
36.0619	43.1328	41.9116
39.4806	43.2615	42.6035
39.409	43.9218	42.7077
39.4196	43.5116	41.8129
39.7706	43.1976	41.805
41.5255	44.2105	42.7421
40.21	43.902	43.3483
39.9614	44.0943	42.1507
38.3954	43.4205	42.3488
37.7576	43.663	42.1599
39.6229	43.6832	40.6339
39.7211	43.6641	41.8397
40.9848	44.0247	42.1737
39.7013	44.4319	42.8165
38.6501	44.1425	42.298
38.6755	44.2895	42.5923
39.8527	44.5973	43.2856
40.4467	44.3404	42.7489
40.8397	43.7664	42.2079
39.1018	44.0482	42.6821
38.9223	43.6646	43.0651
39.9466	44.1739	43.1372
41.1832	43.6407	41.5827
41.4737	43.5332	43.0298
39.1015	44.2224	43.2984
40.7887	44.0312	43.2838
41.1933	44.3693	43.4491
38.2936	43.6886	42.4736
38.68	44.1928	42.573
38.1681	43.5444	43.2706
40.3442	44.3457	41.7203
41.6646	43.9861	41.6219
39.8113	43.0569	42.2065
40.2872	44.2142	43.8075
37.8545	43.7023	43.0718
36.342	44.355	43.0321
38.4478	44.2665	42.433
40.5859	43.2816	42.1503
42.5473	44.2771	41.2481
39.1888	43.8635	41.971
40.6592	42.8019	42.5755
41.6356	43.4174	43.1518
41.7929	44.3979	43.9012
40.1238	43.8883	43.5787
40.9754	44.3569	43.7942
42.2629	44.3519	42.1241
43.013	44.0308	44.1909
42.0284	44.0471	43.2939
41.4358	43.56	42.2825
43.6168	43.9151	43.1289
42.9471	44.3838	41.9678
43.0808	44.0244	41.8348
45.4229	44.0121	42.4386
44.6281	43.733	42.5029
45.8603	44.2888	42.8112
44.815	44.3747	41.9585
43.8763	44.285	42.6615
44.842	44.4488	43.4243
45.2762	43.8431	42.7959
43.9904	42.8047	41.6908
44.4095	43.1428	41.1306
44.298	43.151	42.271
43.2285	43.3455	42.4459
45.7138	43.2998	42.2308
43.9807	43.2784	40.3484
44.9959	43.78	40.9944
43.1899	44.0463	41.5787
45.7643	43.4728	41.5587
42.217	44.2299	42.7596
43.2925	44.8318	41.978
42.0659	43.9495	42.7125
42.8597	43.2286	41.3059
41.6971	43.8773	42.6517
43.2546	43.9255	43.1892
42.3926	44.3651	42.6897
40.6949	43.8699	42.9317
39.7087	43.7804	42.1725
41.3341	43.0191	42.4489
41.0186	43.4772	41.196
40.2964	43.3492	41.6081
39.6909	44.225	40.7929
42.0889	44.1815	41.7576
42.0104	43.1249	40.8717
41.4451	43.3872	40.8939
42.6638	44.4204	41.0831
40.6516	44.1205	41.2343
40.9746	43.8379	41.7067
40.4288	43.6548	41.3113
40.6983	44.8266	40.5839
40.0856	43.8288	41.646
41.3133	44.6524	41.4184
42.1472	44.8116	42.2554
41.5533	42.9992	42.5801
43.6195	43.7478	41.1834
43.63	43.5646	42.9402
44.362	44.7963	43.1654
44.5246	44.2631	42.6659
44.1827	43.7314	42.8682
45.135	43.6018	42.4863
41.9045	44.0103	41.0455
43.0348	44.0915	41.3527
41.0293	43.7519	42.7859
41.5069	44.1744	41.2047
39.6044	43.7305	40.6633
43.512	44.0704	42.7013
41.644	43.7916	42.5462
43.067	43.2854	40.7428
42.4808	43.7513	41.5672
42.2644	43.3937	41.6325
43.5136	43.9357	41.8084
38.374	43.2342	41.7872
40.2834	43.1765	41.2721
41.5274	44.0604	42.7745
40.0184	43.8717	43.0358
40.145	43.0124	42.5293
41.725	43.6974	42.2613
40.6396	43.3938	41.4078
41.4493	43.9136	41.9384
39.5597	43.4666	42.582
40.9198	44.2072	41.0925
38.6581	43.5616	42.3501
34.6376	44.0829	43.0154
39.2808	43.3153	43.0776
40.2256	43.2852	43.0764
41.7951	43.848	42.8653
39.8059	43.5943	41.5946
39.8642	43.6101	42.6234
41.0065	43.8692	43.2752
40.1232	44.4781	42.3265
40.6118	43.902	42.2174
42.849	43.468	42.7393
42.9174	43.2736	43.1228
39.908	44.0579	43.218
39.9674	43.3938	43.7783
40.4984	42.8877	42.8269
37.9208	43.4203	41.5334
41.4313	43.4299	41.6354
41.5565	44.0546	43.1026
40.0951	44.3727	43.5097
41.6211	43.8432	43.3014
44.6282	43.7378	42.0391
41.3247	43.662	42.0009
39.8125	44.2856	42.1291
37.9918	43.2733	43.2644
41.6408	43.1282	42.9676
40.4143	43.7175	43.1346
40.2822	43.6041	43.1449
40.086	43.8582	42.8738
41.7414	44.3037	43.9006
40.1546	43.5454	43.6253
39.6912	43.6249	42.9866
41.2364	43.4665	43.1585
38.6907	43.8078	42.3297
37.8305	44.1007	42.8866
38.8729	44.3058	43.8683
38.8249	42.9377	42.4165
35.2532	43.9242	42.6582
37.4057	43.9984	41.9058
42.0631	42.9	43.0148
40.0532	43.5364	42.9423
42.0729	43.6158	42.4989
42.2801	43.9866	42.6257
42.809	43.1975	42.8008
42.4274	43.8787	43.3423
41.7318	42.8419	43.0048
39.7988	43.0558	43.2832
38.8248	43.74	43.6238
42.0502	43.4895	43.4884
41.5867	44.12	42.5991
42.6695	43.3128	43.6165
42.5282	43.3767	42.4482
40.6399	43.9472	42.0872
43.0893	44.0123	42.8072
41.8575	43.7562	42.129
43.3804	43.5986	42.1358
40.0323	43.8251	41.0927
39.2112	43.2241	40.8761
40.0278	43.4197	41.1661
42.2058	43.1964	40.5902
41.021	42.9936	41.381
40.7901	43.8364	41.6226
41.6645	43.85	40.6451
42.1652	44.1737	41.3008
44.1949	43.4975	41.769
42.3096	43.5618	40.8753
44.3143	43.3558	40.417
41.3926	43.0158	40.6976
41.3873	43.6068	40.1297
40.0801	43.8817	40.9679
40.2535	43.5073	40.0236
38.0017	43.9227	39.9277
36.5736	43.8722	40.3468
38.1907	43.5353	41.1639
37.9535	43.643	40.0766
40.4599	43.4333	41.0284
39.7948	43.5094	41.6069
40.5714	43.5499	41.7172
44.2355	43.0793	40.3281
40.2648	43.5331	41.3234
40.0707	43.1064	41.0225
39.8407	44.0631	41.6732
40.732	43.9832	39.7256
38.6241	43.9329	40.0323
41.3305	44.2937	39.4495
40.5297	43.3998	38.2294
43.4234	43.7333	38.6329
38.599	43.5451	39.5658
38.5771	44.5912	40.9138
40.5032	43.8186	40.86
39.2035	43.8164	40.1514
39.6547	44.179	39.578
37.8813	43.3174	39.4739
34.5189	43.6747	39.0431
35.496	43.037	40.6534
36.7299	43.7822	40.2623
35.7959	43.6965	41.0252
37.7342	43.3639	40.4285
40.7653	44.3319	41.6985
38.5661	44.2305	40.4093
40.1343	43.8929	42.1262
39.7699	44.2636	41.3975
41.1725	44.135	41.923
38.7138	43.8098	41.204
42.4954	44.0976	41.7369
40.2562	43.8086	41.0587
42.0295	44.1543	40.7188
44.4254	43.6164	40.9263
41.9482	44.1951	41.1975
39.8445	44.2273	41.1051
39.7957	43.4238	41.2819
41.1994	44.5202	41.5615
43.8609	44.1193	41.6699
43.9705	44.3326	40.9393
39.0832	44.6055	41.9681
43.4813	44.3871	42.6181
40.4152	43.6832	42.8648
42.2262	43.6047	43.2108
44.9126	44.0424	43.6398
46.1056	43.6839	43.859
43.2868	43.7411	43.3414
42.1381	43.6913	42.1021
38.536	43.6363	43.0144
42.1993	43.8058	42.9471
40.8418	43.7724	43.5549
39.5336	43.5404	43.0838
42.2457	43.8908	43.9808
40.7864	44.0109	43.8434
42.7207	43.5824	43.8773
41.7664	44.1325	45.4572
43.804	44.3918	45.6331
39.926	43.4218	45.3039
37.9235	43.99	44.7525
39.9082	43.377	43.6737
39.797	43.7867	43.79
34.6394	43.8876	44.0425
36.2719	43.448	43.7926
35.91	44.0286	45.7562
38.4916	43.4527	46.2055
39.9393	43.4529	45.0123
39.7424	43.3893	45.1014
41.7515	42.4411	45.1483
39.1909	43.0834	44.8142
35.9854	43.5857	44.3571
38.6506	43.8789	44.781
36.4791	43.0901	43.6891
40.4669	43.2427	43.3933
41.5911	43.6363	44.034
40.3585	43.4483	45.3916
41.1666	43.6493	44.968
39.0806	42.7697	44.3025
36.8551	43.8392	44.9251
38.7519	43.4397	45.9989
40.6163	43.1051	45.6635
38.7552	43.8902	45.0504
43.5416	43.8147	45.805
40.9488	43.8364	45.089
40.1373	43.7441	45.9474
40.9872	43.2829	46.1061
40.2822	42.9354	44.125
40.5261	44.163	44.7602
38.5922	43.9515	45.4016
42.1046	43.4783	45.4689
40.0372	43.6869	44.9007
39.9938	43.9829	43.7045
41.4871	43.4943	45.5553
42.8433	43.9225	45.2114
42.7161	43.9817	45.1486
40.2149	43.8319	44.54
44.8814	43.0961	43.972
44.8559	43.7906	44.531
44.4505	44.266	44.2248
44.5114	43.6476	44.1505
44.2584	43.6353	43.046
45.4418	43.7305	43.7943
43.4106	44.0008	43.9074
41.8792	43.4044	43.661
40.5616	43.3385	45.0054
39.0084	43.8484	44.6884
40.9234	43.7421	44.1106
41.4808	43.944	44.39
39.6241	43.8381	44.0124
40.2024	44.1562	44.0869
39.2933	44.5007	44.0328
41.7909	44.6735	44.1889
39.4711	43.926	43.2724
41.0586	44.6296	42.77
39.799	44.5461	42.2651
40.229	44.1517	42.0162
40.2234	44.8228	42.7921
41.7156	44.9518	42.8616
41.7576	45.0239	43.2045
41.762	44.6479	44.3305
41.154	44.4296	42.9344
42.3601	45.1821	43.5646
39.8938	43.9841	43.3876
39.3931	44.2652	44.1712
42.7238	44.3637	44.3644
36.3684	44.0531	43.7014
42.9124	44.2353	44.1182
42.446	43.9723	43.302
40.1604	43.4177	44.2034
39.6034	43.7521	43.2984
36.7823	43.9821	43.0507
36.0077	43.5686	43.2365
35.0127	44.2577	43.9752
36.5099	43.5215	43.9236
35.2252	43.7941	43.1336
37.7783	43.8736	43.3716
40.3354	43.3499	43.6188
43.9679	43.6423	43.8687
42.6524	43.69	43.7254
45.1237	43.3799	42.2268
44.4406	44.1982	41.1626
40.4595	44.2327	41.5754
40.7888	44.8329	41.8143
40.6352	43.6496	41.54
39.2186	43.6187	43.1846
39.6114	43.5961	42.6244
42.7071	44.4376	43.5762
39.3275	43.585	42.4117
37.9093	44.6273	42.2612
38.3261	44.5102	42.8647
39.5074	43.7328	43.3831
42.1615	43.7934	42.0708
41.7359	43.8839	42.7077
40.0013	43.8917	41.3306
38.9758	44.0302	41.2009
43.5457	44.3399	41.4909
43.5337	43.992	41.2785
41.1723	43.7782	40.8858
43.4909	44.0852	40.7778
41.9026	43.9314	39.9629
41.5226	44.255	42.0222
37.7757	43.4194	41.7723
39.2288	43.3007	42.6733
37.6305	43.5958	42.4027
40.6671	43.8557	42.8876
36.0776	43.7869	43.357
35.4175	43.7109	42.9073
38.481	43.8738	43.0884
43.249	43.8995	43.3192
41.787	43.7943	41.7555
41.3062	43.4554	42.3512
39.4529	43.355	43.5885
38.6921	43.458	42.339
41.1063	44.1716	41.2227
43.1555	43.6042	40.4547
43.6051	44.3014	41.5187
43.8768	43.4382	41.9466
43.4755	43.6159	41.5571
44.1587	43.5086	41.5301
40.5036	43.6482	41.2242
40.9242	44.9945	41.7562
39.7622	43.4856	41.2476
42.0044	44.0783	40.7283
43.382	44.6427	41.9466
45.0644	43.908	40.9614
42.875	44.3573	41.0893
39.5227	44.6367	40.5737
40.6969	44.9299	39.5148
40.502	43.6984	39.9033
40.3008	43.6454	40.2041
41.8878	44.3688	40.7571
45.3036	44.1136	40.4939
42.1944	44.2609	41.7066
44.352	43.4335	40.686
44.1802	44.2036	41.8414
45.164	43.7132	43.2142
42.9663	44.0924	42.6997
40.5398	43.5162	43.025
40.3828	43.8839	43.2604
40.9473	43.3801	42.4953
41.5158	44.9036	43.2005
42.6618	43.8422	42.385
39.9908	44.0647	41.9059
40.7652	44.1454	42.8816
44.1872	43.754	42.2604
42.7104	43.8761	42.4052
43.6084	43.9875	41.7099
42.9785	44.0902	41.0999
40.6037	44.27	42.3663
42.6656	43.914	40.1809
40.196	44.06	40.599
39.1368	43.8333	40.9761
40.2918	44.2386	40.1018
40.7647	44.2894	40.958
42.3544	44.5471	40.0544
41.655	44.1173	40.6226
37.2953	43.8019	38.9119
40.3246	44.8427	40.1094
37.6061	43.4883	40.4522
40.1203	43.7119	39.1533
42.3029	44.5648	39.3156
39.1114	44.4167	39.4529
39.7434	44.5654	40.1978
37.6236	43.7113	39.6316
39.3885	43.7726	38.7889
39.5131	43.6696	40.0819
39.7097	44.3237	39.8979
41.3066	44.0915	39.2896
41.4742	44.3952	41.4379
40.8704	44.2597	40.8946
42.4244	44.0878	40.4028
42.2828	43.9542	39.8237
40.0916	42.696	40.9218
39.2131	43.9963	40.9183
37.5897	44.3604	40.8685
40.7699	44.4302	40.8107
38.3444	44.459	40.038
38.5698	43.1353	40.5304
39.3489	43.8176	40.4453
39.2449	43.9115	40.6104
39.4969	43.2005	39.7639
38.1797	44.0078	40.1121
41.3259	43.5834	40.4078
42.3433	43.5646	40.939
42.2238	42.7803	41.4655
40.8077	43.8135	41.5529
43.017	44.0374	41.1534
40.4228	43.6303	40.7892
41.9412	43.0972	40.3445
40.096	43.3406	40.3227
42.1721	43.4891	41.2239
40.047	43.3856	41.0428
40.1305	43.8065	40.3191
43.4329	44.0177	41.042
40.6518	43.5968	40.8552
43.2534	43.283	40.9784
43.9607	43.8521	41.1702
41.9266	44.0448	41.9127
42.9694	43.0828	40.6741
42.0364	43.7823	40.5447
42.4809	43.3078	40.798
37.7823	43.1502	40.9611
40.1676	43.9619	40.7426
42.0195	43.5137	40.5835
42.6356	43.7946	40.5126
42.6891	43.6074	40.6557
44.8116	43.6586	41.0512
43.6483	43.0052	40.9316
42.3199	43.8805	39.8341
44.2283	43.8291	39.5264
42.7559	44.0991	39.5653
41.5946	44.237	40.3631
43.6057	43.968	39.4275
42.4454	43.3093	39.2617
44.7651	43.1582	39.532
44.5696	43.2339	39.9605
41.2332	43.3216	39.9106
43.0176	43.1995	39.4744
44.3578	43.1319	39.5822
43.8318	43.3066	39.8981
44.249	43.5632	39.6335
42.4858	43.6795	39.2031
44.5716	44.1609	39.1629
43.0586	43.2213	40.2995
46.071	42.8911	41.2644
44.4509	42.8437	41.8513
43.3943	43.6246	41.9016
44.2277	43.7157	41.3977
42.1625	43.3891	42.3334
42.6627	43.599	41.4291
43.5207	43.5519	42.1117
41.7772	43.425	41.4764
38.4281	42.3904	41.6818
42.3042	43.9703	41.7077
40.6865	43.5365	40.5431
42.7276	44.1284	41.0481
42.0491	43.4075	40.7294
40.3965	43.2715	41.2862
41.6707	43.3262	40.9203
40.3557	44.0306	40.974
41.3373	43.6778	41.0795
42.329	43.2195	40.7595
42.2117	43.799	41.3704
42.7828	43.5414	40.86
44.0199	44.1075	40.3483
42.0365	44.0149	40.1188
42.4273	43.917	39.4091
43.2808	44.1361	41.4654
42.5695	43.473	41.0135
42.0124	43.8758	40.9158
41.3202	44.2396	40.6879
42.1549	44.3347	40.413
43.8262	44.8532	41.5675
41.2359	44.2178	41.0573
42.2986	44.2316	40.8841
42.4471	44.2641	41.1091
44.562	44.2916	40.1492
44.9369	44.532	40.3068
43.5657	43.9974	40.0794
43.0281	43.4851	40.7242
41.8735	44.222	39.5869
39.3541	43.9115	40.0276
42.516	43.2841	40.1108
42.9886	43.6923	40.873
44.6881	44.3605	41.2775
42.8986	44.0626	40.9794
41.8041	43.3085	40.4799
42.0297	44.5914	41.3828
41.8148	44.6851	41.9361
40.6486	44.05	41.3644
41.2693	44.2874	41.4552
41.6939	43.5286	39.5751
42.2503	44.5943	40.1068
42.7892	44.6741	40.6084
41.4425	43.3773	40.4103
39.609	43.2627	40.8384
40.4954	43.6148	40.0636
38.0717	42.8293	41.4778
37.0425	43.2659	40.2038
41.1273	43.7295	40.8264
41.3208	43.8109	40.7049
41.0717	44.2248	40.5257
42.3438	44.2624	39.8945
42.1212	43.9275	40.5164
42.7181	44.676	41.1779
42.2118	44.1382	39.3068
43.2446	43.3606	41.5523
41.3588	43.5058	41.1033
39.7379	42.9712	41.1927
40.8293	44.1146	41.9664
39.873	43.3773	41.4368
42.0354	43.715	41.0671
40.4501	43.8353	40.8101
38.4531	43.425	42.6137
41.3186	43.4657	41.0473
40.9872	43.3977	41.3201
38.9604	43.4707	41.1895
39.3349	43.1238	39.8875
42.4885	44.2697	40.8648
43.3273	44.5467	40.8146
42.6419	43.1794	41.2988
39.5696	43.6654	40.6171
40.5313	43.802	40.4496
40.6491	43.498	40.1057
42.5776	43.1871	40.5422
40.5144	43.7856	40.0064
40.5263	43.8937	40.8168
40.736	42.8465	40.3399
40.2003	43.3196	39.9142
41.8059	44.027	40.7346
42.4389	43.0887	39.8462
41.6304	43.4989	39.399
43.5959	44.1069	39.5738
40.4304	43.0892	39.1447
40.8393	43.8687	38.9877
41.221	44.4481	39.4085
42.0737	43.2495	39.616
41.9786	43.9346	39.6118
40.8076	43.802	39.6997
40.5886	44.0862	37.7552
41.3952	44.4007	39.1725
42.5977	43.9162	39.4879
42.8913	43.7383	39.272
42.0393	43.6696	40.2395
42.886	43.3676	40.0054
41.1376	44.5982	41.0821
42.479	43.9548	41.1067
42.9787	44.3644	41.5535
44.2344	44.0032	40.5845
46.1016	43.5809	39.8363
45.5208	44.4299	38.4272
44.5263	44.0783	38.7973
43.3913	45.0834	39.1421
43.2162	43.1984	38.5372
43.6798	42.984	39.235
42.686	43.647	38.8476
42.053	43.617	39.113
44.3314	43.2681	38.5442
43.2086	43.8226	38.7427
39.2547	43.2138	38.5046
41.2175	43.6742	38.804
40.7276	43.3857	39.2967
40.3805	43.6296	38.6727
39.0908	43.3158	38.67
40.3509	42.9633	38.0294
38.6201	43.5354	38.7349
39.2079	43.7532	38.3376
37.3664	44.4081	39.6013
38.1365	43.3816	38.818
40.3544	43.6185	37.9207
39.8269	43.3758	38.017
44.5706	43.6219	38.7855
44.073	43.8913	38.5777
43.071	43.9301	38.5308
43.0284	44.0056	39.2115
41.4796	43.6572	39.1521
41.7401	43.3039	39.0612
43.0514	43.4272	39.0684
38.9588	43.5284	38.0339
42.3945	44.206	38.3537
39.8312	44.3472	38.3742
41.5559	43.7737	39.1539
45.3308	43.4528	38.6546
39.9938	43.9072	39.2149
42.9234	44.1685	39.0385
43.1825	43.7231	39.242
41.5939	42.6913	38.5928
43.3848	44.0084	39.2187
39.3403	43.3052	39.1835
40.6525	43.4014	38.0183
40.4442	44.456	37.9804
44.1586	43.9403	37.975
42.4999	43.5053	39.1681
40.718	43.826	38.5875
43.354	43.7282	39.0018
44.0814	43.6	37.9941
44.9719	44.0547	38.5543
43.7646	44.2213	38.6307
40.7702	44.6182	38.1755
42.2038	44.1776	37.0703
41.0839	43.831	37.9987
41.388	43.3678	38.3253
41.6996	43.9839	38.6994
45.1719	43.9558	39.0144
43.9286	44.4794	38.5479
44.0573	43.3659	39.0104
43.0948	43.5247	39.2455
41.2909	44.1137	38.9511
40.4409	44.0227	39.2141
42.5243	43.445	40.0246
40.1765	43.8829	39.496
38.62	43.646	39.6931
39.9439	43.6822	40.4082
40.8949	43.3267	39.117
40.7371	43.5009	38.9217
42.4443	43.748	38.2208
42.9886	43.1985	38.0943
40.6134	43.4261	39.4909
43.4751	43.7521	39.382
41.4807	43.1926	39.4118
42.7265	43.9327	38.6362
41.3698	43.9591	37.5827
41.5366	43.9516	38.5095
38.637	43.8942	36.5657
37.4133	43.0166	37.8602
39.5402	43.0174	37.2211
41.4922	43.3076	37.4033
41.191	43.4972	38.8426
39.7091	43.9801	38.047
39.4053	43.3757	37.4621
38.9818	43.7504	37.4528
38.9882	44.1644	37.7368
38.277	43.6415	38.0913
38.818	43.5027	38.6839
42.2359	44.4308	37.8196
41.1445	43.1384	35.9753
41.3352	43.7787	36.2531
39.2307	43.653	36.6447
40.3241	44.1727	36.422
39.4982	43.4454	37.8522
42.6892	44.3639	37.6791
38.9316	44.1421	36.5335
40.0879	43.1519	38.0782
39.7729	44.0415	38.8119
39.2196	44.4203	38.4897
40.2177	43.9273	38.6316
38.7719	44.1925	38.3936
40.2718	44.3605	38.8812
40.8388	44.8048	37.8501
38.1389	44.2611	38.655
37.404	44.2468	37.9971
39.6313	43.6228	39.4122
38.1348	44.4771	39.1049
41.3841	44.0103	39.9417
38.226	44.6194	38.4969
39.555	44.0281	39.655
41.5666	44.6599	40.7229
42.425	44.2649	39.8529
39.5653	43.3453	38.2249
41.0907	43.028	39.6279
39.021	43.2015	40.7373
40.3785	43.3115	39.6582
40.1858	43.8047	40.3036
40.3408	43.2135	39.5435
41.5058	43.1749	39.0717
40.6462	43.9059	39.7798
40.2129	42.998	39.1772
39.4149	43.3645	38.8147
37.408	43.4036	38.3615
39.0088	43.5475	38.5198
40.9385	43.1389	38.9885
41.3396	43.4402	39.8842
40.7617	42.9746	39.929
40.301	43.5492	39.5218
40.0167	43.0482	39.5657
39.8266	43.8251	39.6879
38.3097	43.8496	39.6046
38.1909	44.1005	39.9691
38.9907	43.4673	39.172
36.9043	44.1162	39.968
37.9355	43.6473	37.7609
38.3864	43.5943	39.4513
37.2791	43.5102	39.9612
36.1938	44.0344	38.9383
33.7613	43.4515	38.7918
38.1285	43.6872	39.6442
37.3776	44.0032	39.1818
39.8893	43.423	39.6125
41.662	44.3486	39.6716
39.2536	43.2199	40.2877
38.9031	43.3482	40.2194
39.9314	43.0319	40.2855
37.2206	43.2071	39.7295
37.8376	43.2266	39.4979
39.0297	43.2939	38.7088
39.33	43.9035	38.8069
41.8887	43.2438	37.7583
40.3799	43.3761	38.447
42.8465	43.1075	38.3507
40.8076	43.4438	38.6131
42.0611	43.0197	38.4321
45.1311	43.9993	37.9656
43.1786	44.1235	37.8618
41.3766	43.8497	37.5489
40.7739	43.6011	38.4535
41.8709	43.8797	38.8178
39.9732	43.6453	38.7704
38.6453	43.6521	39.1532
43.0583	43.6246	38.6517
42.6836	43.8429	39.0124
42.7536	42.847	39.6787
43.3782	43.7997	40.1816
43.4781	43.7419	38.2198
42.7838	43.9633	37.9973
39.3841	43.5349	38.6408
43.279	43.5948	38.7472
41.4797	43.5524	38.5509
40.8319	43.4592	39.2538
42.2637	42.8611	39.973
41.809	43.4355	40.0078
45.301	43.7882	39.8187
42.7834	42.7362	39.7896
41.2505	43.3826	39.6773
44.1285	43.7065	39.7524
42.1826	43.5967	40.0159
40.4512	43.2699	39.6593
42.7824	43.4493	39.9641
39.6005	43.3048	38.8177
38.9587	43.7362	39.2717
39.1098	44.0909	39.9672
40.8433	44.2258	40.3493
41.7924	44.1605	40.4648
42.8917	44.3411	39.846
42.2839	42.2484	40.7318
41.2144	42.1112	40.5499
41.8705	43.1884	39.7303
40.6262	42.7064	40.1843
41.7255	43.59	40.032
38.1038	43.3657	40.1291
41.8144	43.373	39.4375
42.6895	43.2231	39.4723
41.8476	43.6282	40.5956
42.547	43.7159	40.2295
41.2399	43.5361	40.3555
39.5621	43.9902	41.057
40.7261	43.4323	41.307
38.4852	43.1546	42.0591
38.7483	43.5796	40.9891
41.0906	43.8933	42.0557
41.5461	43.3727	41.4125
40.4547	43.9546	42.1366
41.0849	43.5192	41.424
40.5876	43.4538	41.92
40.0619	43.5113	41.2992
42.3799	43.78	39.7234
42.6672	43.3903	40.8266
39.4481	43.6252	40.8402
43.5729	43.9354	41.1113
41.1055	44.1117	41.5306
41.27	43.9503	40.9084
42.8116	44.7038	41.7685
43.817	43.8714	41.1473
43.8374	44.8808	40.6245
42.1691	43.8319	40.8005
40.3354	44.6739	38.92
41.8589	45.2293	39.5689
41.0595	44.5943	39.3915
43.5154	44.5455	40.9429
42.654	44.6936	40.8906
40.8018	44.3235	40.4028
42.8592	44.1283	40.8838
42.9025	43.7307	40.8915
44.1501	43.7795	40.4111
42.1287	44.1172	39.9048
41.7039	43.8959	40.01
39.5952	44.4199	40.1532
41.4983	44.4469	39.6529
41.6371	43.8698	40.1187
40.6429	44.5733	41.3645
40.2309	44.4503	41.1128
39.2747	43.6143	40.1656
41.1646	44.31	39.5738
43.7632	44.4533	39.8776
40.4113	43.3978	39.6984
41.3734	43.9194	39.5656
38.9853	44.9714	39.4648
38.9259	44.3072	40.262
42.783	44.49	40.1435
42.9165	44.0704	39.2782
42.4351	44.9777	38.9091
42.0237	45.1857	39.5039
39.9376	45.2308	39.3133
39.2083	45.4276	38.1962
39.8558	45.4032	38.9224
39.5478	45.3526	37.7811
40.4564	45.1385	38.0084
38.0846	44.4112	38.5433
41.6812	45.4199	39.3653
41.2219	45.2689	39.4934
37.8545	45.3366	38.2534
40.3753	45.0243	38.4183
42.2827	44.9701	39.7775
43.7007	44.6216	39.4139
43.9448	43.5031	38.949
41.4104	43.2635	39.097
41.0818	44.0343	37.9012
41.1784	44.0628	38.7292
41.8949	42.8502	38.701
43.7904	43.7703	38.8546
43.3681	43.5286	39.0207
41.1279	43.8211	38.8732
41.4501	44.0781	39.0292
42.3343	43.4672	38.7708
41.7583	43.719	38.5668
38.5213	43.3949	38.6352
39.0759	44.0782	38.7757
39.4485	43.5524	38.9184
40.8935	43.7088	39.5279
39.6253	43.5104	38.1409
42.8956	43.9587	37.7242
42.8869	43.1554	38.9478
40.665	43.785	38.9944
43.804	43.5919	39.3527
43.1525	43.204	39.0638
40.8245	43.6429	39.4199
40.9176	42.9237	39.1138
40.5543	42.9915	39.2402
40.3901	43.1196	39.0294
41.2682	43.1082	39.2151
40.2952	43.2045	39.5139
41.4471	43.4404	38.9116
41.2417	42.8227	39.2513
42.7299	43.4676	39.6581
38.6679	44.0973	38.9657
41.5419	43.9089	39.6366
41.485	43.8654	39.3705
36.1446	44.0235	39.817
38.4582	43.8056	39.3485
37.3918	43.7368	38.5033
39.1885	43.8695	38.7477
37.2463	43.6364	38.7278
37.9757	43.6654	39.6869
37.3354	43.1002	38.9468
35.9054	43.135	39.8809
37.6765	43.8761	39.2265
39.6285	43.1253	38.7729
39.5552	43.7339	38.9437
38.783	43.5703	38.5479
38.6743	43.7169	39.1841
38.1324	43.3205	39.1999
39.1929	44.1632	38.7924
40.1931	42.8203	37.6828
40.6225	43.5084	39.1147
41.2415	43.3606	38.7476
43.6276	44.3949	39.0571
44.3098	43.3087	39.5387
43.313	43.5528	39.8275
44.7528	43.4124	39.9908
41.6616	43.206	39.1166
43.1374	43.1527	40.1987
43.7046	43.7068	39.7805
42.2337	43.6661	40.251
43.5333	43.4622	39.8658
44.6304	44.0088	39.0308
44.2011	43.3988	38.2369
46.3534	43.5796	39.0039
45.1592	44.0165	39.2641
45.0733	43.748	38.6751
44.6214	43.5034	38.4721
44.1953	43.3528	39.8047
44.4667	43.7021	38.7482
45.4823	43.2177	40.0982
43.9841	42.885	40.2923
45.0477	43.2173	40.7846
45.3294	42.9993	40.4914
45.1826	43.1513	39.5845
44.2079	43.2513	39.7982
45.1767	43.0552	39.9849
44.5206	43.5158	39.4979
44.1561	43.8714	39.0861
45.7393	43.2845	39.2931
44.6059	43.0056	39.3824
45.4701	43.0979	39.5032
46.3694	42.5164	39.463
46.5546	42.9198	39.2377
47.0522	43.4129	39.6476
46.0294	43.3586	39.4031
45.131	43.7652	38.7533
44.2449	43.9364	39.5706
42.7926	43.48	39.2091
42.8651	43.3714	39.0275
43.6282	43.3304	39.566
43.679	43.3851	40.3644
43.7651	44.3044	39.1079
41.1599	43.7602	38.9376
41.3505	43.3808	39.8821
43.2385	43.4587	39.4453
41.003	43.7329	39.0788
40.4236	43.4781	39.3178
41.5492	43.201	39.6634
41.7828	43.7561	39.8868
41.4347	42.3327	40.187
41.6807	43.7285	40.5941
41.8484	43.4528	39.5838
41.8114	43.1582	39.9849
39.0927	43.6085	39.3652
39.8526	43.6772	39.5307
38.6546	43.4937	40.2341
41.1243	42.7292	40.4697
41.9416	43.7167	39.6053
39.2379	43.9895	40.3242
39.2639	44.1608	38.8845
40.3219	43.5435	37.6594
38.0053	43.433	39.188
40.4066	43.2384	39.1188
41.2776	43.518	38.35
39.4835	43.6369	39.9729
37.7352	43.9094	38.8996
38.361	43.6078	39.6757
37.9888	43.6881	38.6139
41.2034	43.2851	38.8946
37.992	44.7905	39.8663
38.9022	43.7553	39.4478
38.7092	43.582	39.8647
37.248	43.1991	40.431
38.3625	43.2309	39.7074
39.415	43.7588	39.7507
40.3839	43.4815	39.2738
40.5932	44.1901	39.3841
40.9959	43.9801	39.117
39.7897	44.0049	39.0577
39.7401	43.2739	38.9335
38.3825	44.0912	38.4532
41.1119	43.5424	39.096
41.8745	44.364	39.4553
43.0618	43.5864	38.5718
39.6364	44.5497	39.2923
41.5413	43.967	39.8823
39.9913	43.1952	38.9215
40.2523	43.7375	40.057
41.3223	43.1537	39.5528
41.493	43.3535	39.5923
40.1227	43.7596	39.5939
38.0291	43.6532	39.8317
39.0131	43.5203	39.255
37.2241	44.1656	38.047
40.7877	43.7667	39.0646
41.3394	44.1755	38.6252
38.2116	43.6358	39.4214
39.2403	44.1468	40.1912
41.1202	43.9957	39.9284
38.8216	43.491	41.24
40.0112	44.5722	40.5644
39.8743	44.6367	40.286
40.7382	43.4174	40.4154
38.8191	43.1166	40.1101
39.5462	43.6499	40.0826
39.8301	44.0136	39.0802
40.7971	43.7433	39.5527
40.4412	43.8132	39.6506
38.9731	44.0883	40.4207
37.656	43.5286	40.2693
40.2026	43.9662	39.6493
39.6247	43.9687	39.6521
41.2695	43.6832	39.1751
40.8576	43.6105	40.6456
39.303	43.9325	41.6522
40.3035	43.4572	40.0427
40.0595	43.4974	40.2905
40.1805	43.2496	39.8412
39.5919	43.5181	39.5563
38.3271	43.5027	39.6281
40.2265	43.5371	38.7653
40.1053	43.8373	39.7692
38.9521	43.8302	39.7088
41.8357	43.6381	39.7029
40.585	43.4696	39.75
41.338	43.6013	40.0773
41.9061	43.1343	38.8606
40.2961	43.1546	39.0625
41.7737	44.3381	39.1886
42.8802	43.4768	39.0709
40.1857	42.9996	40.0165
42.2757	42.8944	39.0477
40.7539	43.457	40.0193
41.5256	43.1169	39.7692
42.6578	44.1275	39.8412
40.3249	43.7465	40.1629
39.9056	42.5151	39.4536
41.2656	43.3834	39.0472
41.8353	43.0601	38.6054
39.739	44.3628	38.3484
38.828	43.4751	37.7203
42.5292	43.5412	38.8909
41.1123	43.1586	39.186
42.0496	43.3505	39.1905
41.4227	43.2126	39.5024
41.5628	43.4395	40.0879
42.1125	43.7382	39.4932
39.7249	44.3524	39.2072
41.0044	43.6394	39.2965
39.9276	44.8913	39.9059
41.8493	44.3645	39.4995
42.0768	44.8578	39.05
42.4536	45.1801	39.3883
42.6156	44.9889	38.8745
39.6394	44.5471	39.4037
39.9386	44.3668	39.8189
41.1146	42.9642	39.1651
40.4361	43.5381	38.7891
37.1207	43.8388	39.3001
38.7992	43.6523	39.0217
39.3207	44.1244	39.1622
39.0682	43.3264	39.7324
39.7936	43.8993	39.832
40.2597	43.3794	39.2412
37.3778	43.1895	39.4501
40.4602	43.2526	39.3944
40.0558	42.8716	38.5418
39.4143	42.7172	38.4736
40.3574	43.685	38.8332
38.6953	43.4938	39.1178
38.6483	43.8187	38.7084
40.5259	43.6389	39.5557
39.5231	43.6311	39.2567
38.6589	43.5745	39.6384
39.7538	43.7622	38.5217
39.792	43.5585	38.699
40.1866	43.4259	39.5191
38.526	42.9578	39.7208
38.2291	43.2232	39.9365
37.8286	43.4219	39.4611
40.2872	43.0992	38.9608
40.2908	42.997	38.7118
39.11	42.921	38.7468
37.9278	43.3449	39.6072
39.7184	43.5915	39.5064
40.6924	43.8054	38.8076
38.5572	43.6969	39.2839
41.5759	43.7701	38.9542
41.0223	43.6286	39.146
40.4868	43.6665	39.2925
39.6903	44.4178	38.325
37.0568	43.4067	38.0817
37.2377	44.3308	38.9483
37.3881	43.9933	39.6162
35.7639	43.742	38.8317
38.6529	44.3565	39.4877
39.1272	43.8774	39.4036
38.8156	44.0051	38.9928
39.5128	43.3086	38.3638
40.0283	43.809	38.4928
38.2224	42.798	40.5447
37.5907	43.1783	39.8088
38.4859	43.6369	38.9196
35.2814	43.1445	39.3808
38.6466	43.5511	38.6313
38.2689	43.6228	38.4347
37.9633	44.086	38.8558
38.6669	43.6585	38.4273
36.3404	43.5961	37.789
36.5979	43.7652	38.1034
37.9731	44.6604	38.6092
38.9999	44.1087	39.5818
39.1787	44.3199	39.2928
40.19	43.4117	38.6654
39.858	43.1944	39.3859
38.0588	44.0083	39.5424
43.7603	43.5055	38.9143
45.154	43.7197	39.4987
41.967	44.0202	39.4267
40.6464	44.5575	40.6717
39.5738	43.82	39.8087
39.4713	44.0965	39.265
40.4587	43.4739	38.7181
40.9564	43.7323	39.8633
38.2285	43.1843	40.6755
39.2183	44.4581	40.0653
39.9057	44.2635	40.7711
38.6195	44.9447	39.6467
40.6394	43.784	39.4104
40.843	43.7065	40.552
40.1201	43.3523	40.2468
38.264	43.7338	41.9734
37.4806	43.8372	40.5601
35.8683	44.1739	40.8602
37.8979	43.6936	40.7254
39.6654	43.5222	40.1557
41.6508	43.8072	39.4626
40.6462	43.3044	40.5822
37.3259	43.7855	39.9997
41.5101	43.518	38.9067
39.4108	44.263	38.8203
39.4148	43.5798	38.4515
39.1254	43.9472	38.3418
40.3376	43.6696	38.23
40.5693	44.0353	38.0846
40.4017	43.3259	38.439
38.7197	43.2597	38.0832
36.0191	43.2452	38.6151
38.39	43.7542	38.8059
39.3991	43.9448	38.1603
39.1329	43.5116	38.7709
42.0282	43.7419	38.1468
40.3796	42.8061	38.2378
41.6956	43.0457	38.2882
42.6493	43.5721	38.9186
42.0462	43.8711	39.6723
40.3738	43.9511	38.9914
40.6333	43.9256	39.3993
40.5612	43.6443	39.0675
40.2424	43.9261	38.9532
37.1781	43.2637	38.7748
38.6404	43.3134	39.2844
38.7417	44.0276	39.7815
38.9521	43.6395	39.3244
38.5983	43.9112	39.1906
40.2862	43.5502	39.0286
38.3155	43.5839	38.4829
38.8557	42.7933	39.6675
37.4966	42.6786	40.3391
40.821	43.5483	40.4984
40.7151	43.3051	39.4996
39.3463	42.9593	39.1592
40.7069	43.0168	38.9482
39.9209	43.7329	39.1962
38.1734	43.2602	38.8092
41.0774	43.3927	38.8367
41.8291	43.4696	38.6959
39.8259	43.371	39.084
39.5752	43.6918	39.2757
40.2428	43.1223	38.5061
41.3398	43.58	38.9005
40.3211	43.7499	38.2886
41.1958	43.2789	38.563
40.3152	43.6977	38.478
39.4996	43.2904	39.7282
39.6243	43.5219	39.1096
38.2835	43.0733	38.3823
39.3771	43.4815	39.2119
40.9836	43.8184	40.9299
39.0308	43.6817	40.5496
40.4089	43.1108	40.0083
38.5974	43.3668	39.9836
41.1544	42.8963	40.3837
44.016	42.936	40.0291
39.1813	43.4384	40.7525
40.2348	43.9174	40.375
39.5692	43.1933	39.5841
40.5097	43.885	39.3871
40.1418	42.8043	40.519
40.5255	43.2229	40.8158
41.1882	43.285	40.7998
39.4439	43.4185	40.6074
41.9186	43.2908	40.1404
41.4964	43.3462	40.962
41.6856	42.6236	41.0243
42.1485	43.8928	40.6841
41.7307	43.7296	40.5192
39.4441	44.2265	40.469
40.422	43.4637	40.7577
40.5568	43.3616	41.1555
42.2704	43.9912	40.13
40.5856	43.2291	39.6527
41.9502	43.0791	39.1302
41.6901	43.0068	39.9136
41.2228	43.7597	40.22
41.6617	44.0245	40.1821
41.0018	44.2382	40.3914
40.2755	44.3305	40.5763
41.772	44.2747	40.598
40.4365	43.4387	40.3926
38.2717	43.9393	39.9454
38.7422	43.2501	40.1684
41.272	43.3194	39.0349
41.9105	44.2678	39.0217
41.4851	44.0632	40.4487
39.9251	43.9818	38.6505
40.6454	43.8341	39.7146
41.0255	43.634	39.5872
40.0789	43.9532	38.7002
40.6049	44.2308	39.6253
40.0585	43.7549	39.8845
41.7823	43.7473	39.2987
40.589	43.8197	39.4062
39.2748	44.8198	39.0403
38.945	43.3103	38.3649
41.1998	43.5751	38.4327
40.7789	44.3947	38.837
41.5543	43.922	38.0362
42.3885	43.6628	38.416
40.4504	43.6627	38.0626
40.6522	43.4023	39.3372
42.2707	42.8903	38.9401
40.6639	43.6782	39.1564
38.9417	43.7679	39.8689
41.8176	43.3184	38.2795
41.6658	44.1237	38.5373
41.4861	43.9312	39.342
43.8148	43.623	38.1317
44.4906	43.3378	38.175
40.6244	43.0203	38.2288
41.8473	43.7933	38.4565
41.7344	43.4249	39.286
40.6245	43.8351	38.2373
41.9673	44.2533	38.5568
40.8577	43.8713	38.6385
43.1131	43.4794	38.2971
42.2106	43.7946	38.0839
38.8741	43.4976	39.0906
42.1836	43.9593	37.1019
40.7073	43.4657	36.8539
43.7787	43.6416	37.2494
42.6535	43.7131	36.4099
43.992	43.4706	37.6109
44.0739	43.8944	38.1912
41.3671	43.9892	37.3635
43.6789	43.3256	37.5755
44.0739	43.473	37.2066
43.8949	43.0996	37.42
43.3293	43.8106	37.3428
43.0525	43.7141	38.4543
40.9884	43.1257	37.9636
39.0829	43.4165	37.979
41.2381	43.2689	38.2275
40.4657	44.3441	38.2663
39.2492	43.6158	39.4895
43.5694	42.9844	39.0819
42.1745	43.8163	39.5002
39.825	43.7886	38.8081
39.1139	43.6254	39.3729
40.5567	43.8731	38.2232
41.5488	43.935	39.5358
43.7821	43.8812	39.093
41.8199	43.884	38.6865
41.9382	43.8532	39.2256
40.9888	43.9668	38.8504
39.4943	43.2607	39.3132
40.4114	44.5087	38.8385
39.1564	44.0389	39.477
40.2481	44.5554	39.6634
41.2158	43.6545	39.5716
40.4682	43.7636	40.0871
40.3613	43.6134	40.4546
37.9623	43.5685	39.4472
39.8406	43.8176	39.8864
38.8843	43.6488	40.4174
39.4369	44.1449	40.9128
41.0882	43.9953	40.1405
41.1504	43.3238	39.9897
41.4137	44.052	39.7851
41.0835	44.204	41.5761
41.4469	43.588	40.5749
41.5195	42.9503	40.2369
41.1408	44.4899	40.2042
39.705	43.1696	39.7052
39.7702	43.44	39.5696
39.3213	43.7731	39.4418
40.7187	42.8857	40.6504
38.6665	43.5676	39.335
42.7957	43.2316	39.5198
41.373	42.9845	38.9979
40.1569	43.829	39.6394
41.9257	43.6895	38.9476
39.3706	42.9857	39.5776
38.1264	43.602	39.0251
38.0663	43.0678	39.5927
41.0162	43.3876	39.7422
43.2589	42.9494	39.6407
39.0021	43.0171	40.0411
41.196	42.9448	38.7531
37.784	43.1937	40.9417
40.8899	43.2254	39.5618
42.3837	43.4686	38.3461
43.3337	43.9045	39.1551
42.3262	42.8667	40.5569
41.4218	42.9619	39.3608
42.8043	43.7166	39.5915
43.9545	42.9671	38.7522
42.2919	43.1493	38.2547
41.8603	43.6142	39.4604
41.4059	42.9533	38.1277
41.5975	43.2721	39.6968
40.6752	42.6188	40.5471
41.4188	42.985	39.2364
40.152	43.0744	39.465
42.2406	42.5441	39.8413
40.4958	42.1431	40.0105
39.4343	42.5932	39.4715
39.6013	42.5386	39.0828
41.674	42.6934	39.343
39.0786	42.788	39.8362
41.9052	42.2101	39.3581
44.3685	43.9047	39.0258
43.5343	43.1062	39.5083
44.4953	43.3494	38.739
41.5891	42.5819	40.1343
43.7871	42.7777	38.681
43.4057	42.4406	38.9892
43.114	43.5777	38.9812
41.6574	42.1319	39.063
41.2243	43.243	38.9252
40.4225	43.9641	39.0482
39.8973	43.5401	39.829
41.5322	42.99	38.8311
40.7179	43.015	38.3804
37.7291	43.6045	40.1355
38.9232	43.4334	40.765
38.6368	43.1126	40.1978
40.9428	43.0048	38.9163
40.1544	43.3557	38.7851
39.6743	42.7281	38.7527
38.3735	43.1129	39.0244
40.6767	43.3622	39.1753
39.9963	42.5714	38.8434
39.9246	42.7658	37.6378
39.8148	43.3088	37.7218
40.3874	43.6854	40.0155
41.093	43.6568	40.6619
41.2368	42.9023	39.7078
41.8418	43.8131	39.1675
43.1603	43.4965	39.2094
41.0483	43.7526	40.3761
39.1429	42.4621	39.7911
38.4108	42.9275	40.3609
40.676	42.4038	40.2705
38.6965	43.0701	41.3303
37.3214	43.3407	40.2956
39.9645	43.9224	39.9525
43.6187	43.0469	40.3235
41.2173	43.2679	40.7309
40.3173	42.9632	40.0182
40.9003	43.3897	40.1441
39.8439	42.8265	41.0837
41.9775	43.0756	41.3666
41.3189	43.2061	40.8868
42.8459	42.9527	41.0529
41.744	44.0548	41.8722
39.6795	43.3731	40.8078
39.8765	43.4263	41.6083
39.1694	43.1145	40.3896
40.7826	44.5104	41.3771
42.6058	43.7867	41.3545
43.5303	44.9658	40.9745
39.3739	43.2576	41.0327
42.5553	43.3136	40.5427
42.1527	43.6771	41.0617
40.6267	44.2273	40.3749
40.7954	43.7401	40.1095
38.8975	43.3534	40.5749
40.8289	42.838	41.8184
38.6178	43.2281	42.4486
39.4481	43.3723	41.7347
38.8289	43.4236	40.9583
41.957	43.9318	40.4629
40.0799	43.9132	40.821
40.2477	43.5533	39.2444
42.4263	44.0848	39.4189
42.8314	43.3272	41.2432
42.2491	43.0643	40.4322
41.5829	43.0759	40.4198
41.4761	43.8168	40.2031
42.5641	43.3575	39.4553
42.1002	43.2072	40.4439
39.169	43.5368	41.2138
40.3238	43.2169	41.8884
40.0086	43.2352	41.2732
38.2514	43.5876	40.9505
40.342	44.1705	40.6592
39.0804	43.8651	41.5829
37.8207	43.9174	40.0936
36.9268	43.8093	41.2694
37.3459	43.6574	41.9354
39.3753	43.2637	41.9386
42.3174	43.4486	43.1721
40.0135	43.5449	42.1782
39.9587	42.9841	41.7773
43.1183	44.0479	41.8466
39.4436	43.6989	41.7291
40.2947	43.6845	42.1819
41.3284	43.1874	42.5931
39.8471	43.5574	42.5081
40.1343	44.0131	41.5141
41.3913	43.5739	42.6037
41.0609	42.9179	41.9944
40.2786	42.8081	44.0208
42.0143	44.0282	41.7454
38.6131	43.4036	43.0412
40.3043	43.9911	41.8088
40.0375	43.3027	41.8649
41.3063	43.4703	41.4178
42.4765	44.1126	40.9086
40.8412	44.466	40.8876
40.1145	42.8855	41.2934
39.533	44.0645	42.3756
42.3499	43.037	41.6895
41.3792	43.636	41.5286
42.7193	43.6346	41.5988
44.3842	43.348	41.3799
42.9739	43.2652	40.958
42.7701	43.8082	42.1298
40.6067	43.3236	41.835
39.4862	44.0109	41.5169
41.0478	43.066	41.4265
42.2972	43.4434	41.8106
40.322	43.6713	41.2485
39.6841	43.6816	41.6791
42.0131	44.063	41.1139
39.5122	42.7775	41.451
41.4464	44.1022	40.9683
42.5519	43.191	40.737
41.3562	43.922	40.4225
43.3168	43.4206	41.4521
42.1687	43.194	42.0007
40.6441	43.4863	40.9186
40.7464	43.1583	41.5603
38.7225	42.6393	41.0567
41.326	43.2228	41.2288
40.5906	44.2578	40.8626
39.2009	44.0677	40.5661
42.83	42.9042	42.0119
41.8547	43.5178	41.7585
41.3472	42.6358	42.2474
42.5801	43.9979	42.3137
40.4471	43.0964	40.5788
39.8889	43.0871	40.9469
43.4292	43.0093	40.0044
42.3362	43.2427	40.7018
43.185	43.5836	40.424
41.2857	43.1005	41.6098
41.9578	43.6706	41.0803
40.9391	43.0196	40.2014
41.6886	43.3391	40.4298
41.8972	43.4655	41.4316
40.6909	43.5733	41.9621
42.6787	42.7871	41.8673
40.9553	44.3853	42.4124
40.905	43.529	42.6991
42.4789	43.9761	42.9917
40.2233	43.164	42.6266
40.6376	43.4096	42.2055
40.7312	43.5026	43.3198
42.0514	43.8698	42.3818
43.0605	43.9286	42.4755
40.3894	43.3771	42.0507
38.8236	43.2728	42.439
38.0353	43.8454	41.8931
41.1076	43.1449	42.0326
38.7364	43.606	42.6775
38.2231	43.2537	41.9588
39.7418	43.7053	42.2265
39.7701	43.4516	42.6269
40.1296	43.4745	43.0635
41.6025	43.7239	43.3817
40.9931	43.2823	42.7347
39.2611	43.0089	41.1924
37.5284	43.465	42.3889
37.0758	43.316	41.8386
40.1018	43.5837	42.2059
41.7826	42.9927	42.0327
37.7063	43.0852	41.6054
40.6082	43.0222	41.2463
43.7668	43.9723	42.0247
39.2849	42.9506	40.8162
37.4272	43.3228	41.3279
39.1791	43.1288	42.0235
38.6836	42.4854	41.4864
38.8695	43.7312	41.334
38.3095	42.9352	41.5538
35.6786	43.5781	41.9114
37.6429	43.4783	41.4855
38.3203	43.7645	41.3119
36.5515	43.7126	42.9128
40.8552	43.531	40.632
39.2118	44.0188	41.4343
40.0767	42.5052	41.9335
41.03	42.8738	42.0567
40.8863	42.8867	41.1009
42.0431	43.4782	41.1235
41.0212	43.0469	41.7395
39.2828	43.8134	42.0364
39.5713	43.5867	42.1981
39.1731	42.9397	41.1665
37.7108	43.5299	41.852
39.2705	42.6378	41.7793
41.7886	43.388	41.9474
41.7845	44.2687	42.0412
41.048	43.0064	41.6203
41.9886	42.9205	41.3861
40.5714	43.5321	40.9676
43.1396	42.9271	40.7316
39.2051	43.2806	40.2009
40.2566	43.5311	40.313
38.0431	43.4397	40.8141
40.702	43.5374	40.5811
37.5067	44.0477	41.7095
39.3886	42.9579	41.1585
38.2528	43.5322	40.6104
40.6343	43.2287	40.7669
39.0052	43.4834	39.8072
40.3464	43.7437	40.6201
40.006	43.8723	40.8199
40.8288	43.6554	40.884
40.8427	43.5214	41.5689
38.7116	42.8978	40.7751
40.9056	43.2012	41.5601
41.5893	43.1684	42.5604
38.4219	42.4566	41.7066
37.25	43.4904	42.2188
39.465	44.0392	41.4357
39.6852	43.4876	40.9547
40.2315	42.8727	42.4164
43.0343	44.0254	42.0305
39.2886	43.3935	40.6373
37.884	43.0401	40.3943
40.1587	43.7362	41.5483
40.1836	43.5664	40.7922
39.634	43.518	41.6461
36.304	42.5884	41.8076
37.7744	43.1051	41.9194
39.4189	43.5434	41.539
40.4277	43.944	40.719
37.4673	44.2388	41.5247
37.8206	43.5583	40.9368
41.2475	43.4334	40.0121
39.3679	43.503	40.5706
39.157	43.2399	40.0017
40.2898	43.8054	40.4725
39.1245	43.8993	40.454
41.454	43.8966	40.4031
38.9525	43.2576	40.9669
39.5854	43.3705	40.2484
40.7062	43.746	40.4367
37.5513	43.6321	39.9337
42.3292	43.593	39.3331
41.5968	43.4117	40.659
38.9554	43.9098	41.6943
39.0424	43.9026	40.5732
38.5169	43.9686	41.9599
39.9307	43.4973	41.6084
38.7425	43.0809	41.4888
38.8581	43.6016	42.1966
37.7137	43.555	42.078
39.2361	43.9794	40.422
39.3543	43.4985	40.494
39.8846	44.2619	41.2362
41.6539	43.4441	41.0238
40.6271	43.2785	41.198
40.9018	43.9458	41.4931
41.1415	43.3102	41.2607
40.2212	43.6789	41.4586
39.3001	43.3106	41.1302
37.7573	42.9898	41.6366
37.76	42.7921	41.4159
36.9656	42.5226	41.8763
37.5054	43.9863	42.2123
39.3616	42.771	42.3472
39.3723	43.6816	41.9336
41.7899	43.3842	41.7413
40.0816	42.8515	41.4823
42.6518	43.2943	42.0029
42.2453	42.7879	41.7872
42.2684	42.946	41.2088
41.5431	43.2466	41.5896
40.5558	42.3672	40.6917
43.2046	42.8117	41.6586
38.458	43.4375	41.8127
39.6967	43.7731	43.6272
41.2791	43.1357	43.7477
40.2792	43.8756	42.9525
38.4091	43.5876	43.4265
38.7361	43.8666	42.4318
39.6272	43.621	41.0207
39.0069	43.2773	41.8775
39.73	43.5211	42.8463
39.2345	43.7725	41.9599
40.3623	42.8281	42.5706
40.567	42.6779	42.1688
37.9511	42.7151	41.961
40.6229	43.4927	41.9086
39.5152	43.4136	40.2969
40.4855	42.9922	40.4886
41.46	42.9333	40.7766
39.7278	43.4291	41.2034
41.558	43.1116	41.0642
40.5741	43.2566	41.4818
42.22	43.9256	41.2006
39.9795	43.1151	41.4043
38.3207	43.2495	40.7113
41.0119	43.2843	40.5325
42.02	42.6227	41.1404
41.6018	43.1737	40.3296
39.834	43.2413	40.7186
40.3647	43.3624	40.1041
40.8802	42.9175	41.0786
40.6176	43.3019	40.9605
40.6879	44.2691	41.4151
39.9457	43.5978	41.4379
40.2201	43.8904	40.2713
41.2838	43.0253	40.4134
41.9701	44.1626	40.8097
41.9702	43.1134	41.6077
42.3937	43.523	40.3448
41.2222	43.8517	41.3328
43.4651	43.4306	40.4111
44.1175	43.9303	41.1312
45.6924	44.2537	42.0129
40.2749	43.8017	42.0437
41.9469	43.309	41.2667
42.2519	43.6434	40.306
40.5246	43.273	39.6882
43.1928	43.2472	40.4902
41.4179	43.023	40.0093
42.7011	43.7146	40.6464
41.6931	43.063	40.1446
44.9523	43.784	41.1287
40.3823	43.1992	41.5742
39.775	43.9746	41.3442
37.029	43.2333	41.2548
40.4509	43.4796	40.5576
39.8213	43.3983	40.2991
37.1552	43.1744	41.8613
39.9093	43.4902	41.8472
39.6784	43.5681	41.1373
40.8447	43.5645	41.6055
41.6816	42.9717	41.5084
41.2296	43.9579	42.1879
41.3966	43.3065	40.651
43.0577	43.1489	41.3904
40.6627	43.3109	42.4652
41.1501	43.0056	41.5688
40.9124	43.6333	40.9343
40.4363	42.9312	41.8978
41.1268	43.687	42.0832
40.3775	42.9284	41.6436
39.6613	42.8066	41.145
43.1259	43.6743	41.2787
40.3247	42.6782	41.5893
38.6072	43.21	42.163
40.555	42.7749	43.0782
39.8257	42.8302	43.6011
38.8805	44.1429	42.158
38.3396	43.5673	42.9888
41.0696	42.8426	42.7041
41.1506	42.8777	41.7022
37.8482	43.1317	41.8668
36.9599	42.9206	42.4156
35.348	44.4279	42.1017
38.7183	43.54	42.7356
37.8353	44.0858	41.8403
39.31	43.7525	41.7314
37.3489	43.3016	41.543
40.6734	43.5065	41.5428
38.9703	43.6599	41.4184
40.1939	43.8592	41.8978
41.9358	43.6805	41.1866
40.5613	42.9925	40.9877
41.4723	42.6542	41.4889
40.0441	43.8864	41.7801
40.6758	43.8412	42.7553
41.7023	43.9661	42.9105
40.5829	43.7122	42.3451
43.9705	43.6514	41.9685
44.4336	44.005	42.0173
41.5388	44.1655	42.5064
44.1046	44.0859	42.2064
42.8093	43.532	42.8207
42.2909	43.7137	43.5705
43.2949	43.0413	42.0764
42.4563	43.1619	41.9325
42.402	44.2529	41.4441
42.7106	43.2386	41.6514
40.8537	43.4511	42.3105
41.4014	43.6455	41.5604
42.5794	43.5567	42.7519
41.0247	43.7959	42.3835
41.3817	42.9162	40.8563
39.4501	43.6417	41.4467
39.915	43.2601	41.3131
42.4832	43.605	42.1307
41.3329	43.086	43.2047
40.4337	43.3724	41.0908
44.0299	43.2082	41.19
44.1029	44.1624	41.4713
41.6962	43.6768	41.7208
42.0707	44.0175	42.38
[truncated: 8,001 more rows]

[truncated: 9 more sheets: Fig. 4h, Fig. 4i, Fig. 5b, Fig. 5d, Fig. 5e, Fig. 5g, Supplementary Fig. 3b, Supplementary Fig. 4d, Supplementary Fig. 5a]
